# Supplementary material for: (1E)-1-(3-Bromo­phen­yl)ethanone 2,4-di­nitro­phenyl­hydrazone
Source: Acta Crystallogr Sect E Struct Rep Online. 2010 Oct 20;66(Pt 11):o2832–3. doi: 10.1107/S1600536810037980 (PMC3008979; doi:10.1107/S1600536810037980)
Supplement: Supplementary file 1 [file e-66-o2832-sup1.cif]

##############################################################################
###                                                                        ###
###        Electronic paper (Acta Crystallographica Section E)             ###
###                                                                        ###
##############################################################################
#                                                                            #
# This CIF contains the data in a paper accepted for publication in Acta     #
# Crystallographica Section E. It conforms to the requirements of Notes      #
# for Authors for Section E, and has been peer reviewed under the auspices   #
# of the IUCr Commission on Journals.                                        #
#                                                                            #
# Full details of the Crystallographic Information File format               #
# are given in the paper "The Crystallographic Information File (CIF):       #
# a New Standard Archive File for Crystallography" by S. R. Hall, F. H.      #
# Allen and I. D. Brown [Acta Cryst. (1991), A47, 655-685].                  #
#                                                                            #
# The current version of the core CIF dictionary is obtainable from          #
# ftp://ftp.iucr.org/pub/cif_core.dic. The current version number is 2.4.    #
#                                                                            #
# Software is freely available for graphical display of the structure(s) in  #
# this CIF.  For information consult the CIF home page http://www.iucr.org/  #
# cif/home.html                                                              #
#                                                                            #
# This file may be used for bona fide research purposes within the           #
# scientific community so long as proper attribution is given to the journal # 
# article from which it was obtained.                                        #
#                                                                            #
##############################################################################
                                             
data_global
_audit_creation_method     SHELXL-97
_journal_date_recd_electronic     2010-08-17
_journal_date_accepted     2010-09-22
_journal_name_full     'Acta Crystallographica, Section E'
_journal_year     2010
_journal_volume     66
_journal_issue     11
_journal_page_first     o2832
_journal_page_last     o2833
_journal_paper_category     QO
_journal_coeditor_code     BV2160
_publ_contact_author_name     'Jasinski, Jerry P.'
_publ_contact_author_address
;
Department of Chemistry
Keene State College
229 Main Street
Keene, New Hampshire 03435, USA
;
_publ_contact_author_email     jjasinski@keene.edu
_publ_contact_author_fax     ?
_publ_contact_author_phone     '603 358-2563'
_publ_section_title
;
(1<i>E</i>)-1-(3-Bromophenyl)ethanone 2,4-dinitrophenylhydrazone
;
loop_
    _publ_author_name
    _publ_author_address
    'Jasinski, Jerry P.'
;
Department of Chemistry
Keene State College
229 Main Street
Keene, NH 03435-2001, USA
;
    'Guild, Curtis J.'
;
Department of Chemistry
Keene State College
229 Main Street
Keene, NH 03435-2001, USA
;
    'Chidan Kumar, C. S.'
;
Department of Studies in Chemistry,
University of Mysore, Manasagangotri,
Mysore 570 006, India
;
    'Yathirajan, H. S.'
;
Department of Studies in Chemistry,
University of Mysore, Manasagangotri,
Mysore 570 006, India
;
    'Mayekar, A. N.'
;
Department of Studies in Chemistry,
University of Mysore, Manasagangotri,
Mysore 570 006, India
and
SeQuent Scientific Ltd
Baikampady, New Mangalore 575 011,
India
;
data_I
_chemical_name_systematic
;
(1<i>E</i>)-1-(3-Bromophenyl)ethanone 2,4-dinitrophenylhydrazone
;
_chemical_name_common     ?
_chemical_formula_moiety     'C14 H11 Br N4 O4'
_chemical_formula_sum     'C14 H11 Br N4 O4'
_chemical_formula_iupac     'C14 H11 Br N4 O4'
_chemical_formula_weight     379.18
_chemical_melting_point     ?
_symmetry_cell_setting     triclinic
_symmetry_space_group_name_H-M     'P -1'
_symmetry_space_group_name_Hall     '-P 1'
loop_
    _symmetry_equiv_pos_as_xyz
    'x, y, z'
    '-x, -y, -z'
_cell_length_a     7.7546(9)
_cell_length_b     13.4362(15)
_cell_length_c     14.1884(16)
_cell_angle_alpha     91.894(2)
_cell_angle_beta     90.553(2)
_cell_angle_gamma     97.128(2)
_cell_volume     1466.0(3)
_cell_formula_units_Z     4
_cell_measurement_reflns_used     5432
_cell_measurement_theta_min     2.65
_cell_measurement_theta_max     30.78
_cell_measurement_temperature     100(2)
_exptl_crystal_description     block
_exptl_crystal_colour     orange
_exptl_crystal_size_max     0.55
_exptl_crystal_size_mid     0.55
_exptl_crystal_size_min     0.24
_exptl_crystal_density_diffrn     1.718
_exptl_crystal_density_meas     ?
_exptl_crystal_density_method     'not measured'
_exptl_crystal_F_000     760
_exptl_absorpt_coefficient_mu     2.831
_exptl_absorpt_correction_type     multi-scan
_exptl_absorpt_process_details     '(SADABS; Bruker, 2008)'
_exptl_absorpt_correction_T_min     0.5473
_exptl_absorpt_correction_T_max     0.7463
_exptl_special_details
;
2010-03-28 # Formatted by publCIF
2010-08-17 # Formatted by IUCr publCIF system
;
_diffrn_ambient_temperature     100(2)
_diffrn_radiation_type     MoK\a
_diffrn_radiation_wavelength     0.71073
_diffrn_radiation_source     'fine-focus sealed tube'
_diffrn_radiation_monochromator     graphite
_diffrn_measurement_device_type     'Bruker APEXII CCD'
_diffrn_measurement_method     '\w scans'
_diffrn_detector_area_resol_mean     ?
_diffrn_reflns_number     16795
_diffrn_reflns_av_R_equivalents     0.0237
_diffrn_reflns_av_sigmaI/netI     0.0397
_diffrn_reflns_theta_min     1.44
_diffrn_reflns_theta_max     31.28
_diffrn_reflns_theta_full     25.00
_diffrn_measured_fraction_theta_max     0.895
_diffrn_measured_fraction_theta_full     0.996
_diffrn_reflns_limit_h_min     -11
_diffrn_reflns_limit_h_max     11
_diffrn_reflns_limit_k_min     -19
_diffrn_reflns_limit_k_max     19
_diffrn_reflns_limit_l_min     -20
_diffrn_reflns_limit_l_max     19
_diffrn_standards_number     ?
_diffrn_standards_interval_count     ?
_diffrn_standards_interval_time     ?
_diffrn_standards_decay_%     ?
_refine_special_details
;
 Refinement of F^2^ against ALL reflections.  The weighted R-factor wR and
 goodness of fit S are based on F^2^, conventional R-factors R are based
 on F, with F set to zero for negative F^2^. The threshold expression of
 F^2^ > 2sigma(F^2^) is used only for calculating R-factors(gt) etc. and is
 not relevant to the choice of reflections for refinement.  R-factors based
 on F^2^ are statistically about twice as large as those based on F, and R-
 factors based on ALL data will be even larger.
;
_reflns_number_total     8581
_reflns_number_gt     6680
_reflns_threshold_expression     I>2\s(I)
_refine_ls_structure_factor_coef     Fsqd
_refine_ls_matrix_type     full
_refine_ls_R_factor_all     0.0571
_refine_ls_R_factor_gt     0.0404
_refine_ls_wR_factor_gt     0.0958
_refine_ls_wR_factor_ref     0.1022
_refine_ls_goodness_of_fit_ref     1.035
_refine_ls_restrained_S_all     1.041
_refine_ls_number_reflns     8581
_refine_ls_number_parameters     428
_refine_ls_number_restraints     2
_refine_ls_hydrogen_treatment     constr
_refine_ls_weighting_scheme     calc
_refine_ls_weighting_details
         'calc w=1/[\s^2^(Fo^2^)+(0.0490P)^2^+0.9159P] where P=(Fo^2^+2Fc^2^)/3'
_atom_sites_solution_hydrogens     geom
_atom_sites_solution_primary     direct
_atom_sites_solution_secondary     difmap
_refine_ls_shift/su_max     0.002
_refine_ls_shift/su_mean     0.000
_refine_diff_density_max     1.437
_refine_diff_density_min     -0.767
_refine_ls_extinction_method     none
_refine_ls_extinction_coef     ?
loop_
    _atom_type_symbol
    _atom_type_description
    _atom_type_scat_dispersion_real
    _atom_type_scat_dispersion_imag
    _atom_type_scat_source
    'C' 'C' 0.0033 0.0016
                         'International Tables Vol C Tables 4.2.6.8 and 6.1.1.4'
    'H' 'H' 0.0000 0.0000
                         'International Tables Vol C Tables 4.2.6.8 and 6.1.1.4'
    'Br' 'Br' -0.2901 2.4595
                         'International Tables Vol C Tables 4.2.6.8 and 6.1.1.4'
    'N' 'N' 0.0061 0.0033
                         'International Tables Vol C Tables 4.2.6.8 and 6.1.1.4'
    'O' 'O' 0.0106 0.0060
                         'International Tables Vol C Tables 4.2.6.8 and 6.1.1.4'
_computing_data_collection     '<i>APEX2</i> (Bruker, 2008)'
_computing_cell_refinement     '<i>SAINT</i> (Bruker, 2008)'
_computing_data_reduction     '<i>SAINT</i> (Bruker, 2008)'
_computing_structure_solution     'SHELXS97 (Sheldrick, 2008)'
_computing_structure_refinement     'SHELXL97 (Sheldrick, 2008)'
_computing_molecular_graphics     '<i>SHELXTL</i> (Sheldrick, 2008)'
_computing_publication_material     '<i>SHELXTL</i> (Sheldrick, 2008)'
loop_
    _atom_site_type_symbol
    _atom_site_label
    _atom_site_fract_x
    _atom_site_fract_y
    _atom_site_fract_z
    _atom_site_U_iso_or_equiv
    _atom_site_adp_type
    _atom_site_calc_flag
    _atom_site_refinement_flags
    _atom_site_occupancy
    _atom_site_disorder_assembly
    _atom_site_disorder_group
    C C11B 0.3320(3) 0.11977(16) 0.42870(18) 0.0279(5) Uani d PD 0.8734(10) A 1
    C C13B 0.4862(3) 0.17310(18) 0.56961(15) 0.0281(5) Uani d P 0.8734(10) A 1
    H H13B 0.5206 0.1596 0.6319 0.034 Uiso calc PR 0.8734(10) A 1
    C C11C 0.3320(3) 0.11977(16) 0.42870(18) 0.0279(5) Uani d P 0.1266(10) A 2
    H H11C 0.2387 0.0610 0.3838 0.034 Uiso d PR 0.1266(10) A 2
    C C13C 0.4862(3) 0.17310(18) 0.56961(15) 0.0281(5) Uani d PD 0.1266(10) A 2
    Br Br2B 0.19142(4) 0.02208(2) 0.36023(3) 0.04126(11) Uani d PD 0.8734(10) A
                                                                               1
    Br Br2C 0.5634(3) 0.13884(16) 0.68483(14) 0.0364(7) Uani d PD 0.1266(10) A 2
    O O1B 0.7504(2) 0.67942(12) 0.30264(11) 0.0236(3) Uani d . 1 . .
    O O2B 0.9336(2) 0.81206(12) 0.32857(12) 0.0291(4) Uani d . 1 . .
    O O3B 1.2253(2) 0.88614(12) 0.61872(12) 0.0276(4) Uani d . 1 . .
    O O4B 1.2248(2) 0.77225(13) 0.72350(11) 0.0265(3) Uani d . 1 . .
    N N1B 0.7215(2) 0.53546(13) 0.42320(12) 0.0171(3) Uani d . 1 . .
    H H1B 0.6906 0.5510 0.3677 0.021 Uiso d R 1 . .
    N N2B 0.6603(2) 0.44461(13) 0.45865(13) 0.0178(3) Uani d . 1 . .
    N N3B 0.8600(2) 0.73102(13) 0.35350(12) 0.0196(4) Uani d . 1 . .
    N N4B 1.1765(2) 0.80244(14) 0.64777(13) 0.0198(4) Uani d . 1 . .
    C C1B 0.8319(3) 0.60103(15) 0.47668(14) 0.0159(4) Uani d . 1 . .
    C C2B 0.9025(3) 0.69629(15) 0.44510(14) 0.0161(4) Uani d . 1 . .
    C C3B 1.0139(3) 0.76242(15) 0.50129(15) 0.0172(4) Uani d . 1 . .
    H H3B 1.0591 0.8263 0.4793 0.021 Uiso calc R 1 . .
    C C4B 1.0576(3) 0.73365(15) 0.58945(15) 0.0175(4) Uani d . 1 . .
    C C5B 0.9929(3) 0.64026(15) 0.62373(15) 0.0180(4) Uani d . 1 . .
    H H5B 1.0254 0.6220 0.6849 0.022 Uiso calc R 1 . .
    C C6B 0.8825(3) 0.57554(15) 0.56820(14) 0.0171(4) Uani d . 1 . .
    H H6B 0.8386 0.5120 0.5915 0.021 Uiso calc R 1 . .
    C C7B 0.5594(3) 0.38472(15) 0.40366(15) 0.0176(4) Uani d . 1 . .
    C C8B 0.5111(3) 0.41146(17) 0.30597(16) 0.0245(5) Uani d . 1 . .
    H H6 0.4551 0.4730 0.3090 0.037 Uiso calc R 1 . .
    H H7 0.4306 0.3566 0.2772 0.037 Uiso calc R 1 . .
    H H8 0.6161 0.4223 0.2679 0.037 Uiso calc R 1 . .
    C C9B 0.4959(3) 0.28630(15) 0.44326(16) 0.0189(4) Uani d . 1 A .
    C C10B 0.3893(3) 0.21275(16) 0.39073(17) 0.0225(4) Uani d . 1 . .
    H H10B 0.3554 0.2248 0.3295 0.027 Uiso d R 1 A .
    C C12B 0.3816(3) 0.10017(17) 0.52082(19) 0.0291(5) Uani d . 1 . .
    H H12B 0.3434 0.0379 0.5482 0.035 Uiso calc R 1 A 1
    C C14B 0.5455(3) 0.26506(16) 0.53498(16) 0.0226(4) Uani d . 1 . .
    H H14B 0.6185 0.3133 0.5724 0.027 Uiso calc R 1 A 1
    Br Br1A 0.46515(3) 0.585783(17) 0.117323(18) 0.02724(7) Uani d . 1 . .
    O O1A 1.1072(2) 1.23013(12) 0.17885(11) 0.0250(3) Uani d . 1 . .
    O O2A 1.2017(2) 1.38349(12) 0.14856(12) 0.0279(4) Uani d . 1 . .
    O O3A 1.1250(2) 1.52151(13) -0.14936(13) 0.0300(4) Uani d . 1 . .
    O O4A 0.9604(3) 1.43670(13) -0.25602(12) 0.0320(4) Uani d . 1 . .
    N N1A 0.9017(2) 1.11916(13) 0.05847(13) 0.0191(3) Uani d . 1 . .
    H H1A 0.9406 1.1219 0.1156 0.023 Uiso d R 1 . .
    N N2A 0.8042(2) 1.03459(13) 0.02230(13) 0.0199(4) Uani d . 1 . .
    N N3A 1.1202(2) 1.30168(14) 0.12536(13) 0.0200(4) Uani d . 1 . .
    N N4A 1.0306(3) 1.44583(15) -0.17722(14) 0.0241(4) Uani d . 1 . .
    C C1A 0.9364(3) 1.19896(16) 0.00283(15) 0.0185(4) Uani d . 1 . .
    C C2A 1.0392(3) 1.28937(16) 0.03282(15) 0.0179(4) Uani d . 1 . .
    C C3A 1.0704(3) 1.37046(16) -0.02584(16) 0.0201(4) Uani d . 1 . .
    H H3A 1.1401 1.4304 -0.0047 0.024 Uiso calc R 1 . .
    C C4A 0.9983(3) 1.36193(16) -0.11485(16) 0.0210(4) Uani d . 1 . .
    C C5A 0.8957(3) 1.27486(17) -0.14749(16) 0.0233(4) Uani d . 1 . .
    H H5A 0.8470 1.2710 -0.2094 0.028 Uiso calc R 1 . .
    C C6A 0.8655(3) 1.19486(17) -0.09004(15) 0.0223(4) Uani d . 1 . .
    H H6A 0.7960 1.1356 -0.1127 0.027 Uiso calc R 1 . .
    C C7A 0.7589(3) 0.96430(16) 0.08055(15) 0.0204(4) Uani d . 1 . .
    C C8A 0.8080(5) 0.9730(2) 0.18295(19) 0.0453(8) Uani d . 1 . .
    H H8A 0.7673 1.0332 0.2114 0.068 Uiso calc R 1 . .
    H H8B 0.9347 0.9780 0.1898 0.068 Uiso calc R 1 . .
    H H8C 0.7543 0.9136 0.2148 0.068 Uiso calc R 1 . .
    C C9A 0.6534(3) 0.87396(16) 0.03918(15) 0.0183(4) Uani d . 1 . .
    C C10A 0.6164(3) 0.78681(16) 0.09002(15) 0.0200(4) Uani d . 1 . .
    H H10A 0.6583 0.7845 0.1530 0.024 Uiso calc R 1 . .
    C C11A 0.5178(3) 0.70347(16) 0.04771(16) 0.0204(4) Uani d . 1 . .
    C C12A 0.4544(3) 0.70369(17) -0.04363(16) 0.0237(4) Uani d . 1 . .
    H H12A 0.3871 0.6460 -0.0713 0.028 Uiso calc R 1 . .
    C C13A 0.4918(3) 0.79094(17) -0.09411(16) 0.0232(4) Uani d . 1 . .
    H H13A 0.4496 0.7928 -0.1570 0.028 Uiso calc R 1 . .
    C C14A 0.5887(3) 0.87411(17) -0.05387(15) 0.0212(4) Uani d . 1 . .
    H H14A 0.6127 0.9328 -0.0894 0.025 Uiso calc R 1 . .
loop_
    _atom_site_aniso_label
    _atom_site_aniso_U_11
    _atom_site_aniso_U_22
    _atom_site_aniso_U_33
    _atom_site_aniso_U_12
    _atom_site_aniso_U_13
    _atom_site_aniso_U_23
    C11B 0.0214(11) 0.0159(10) 0.0454(15) -0.0015(8) -0.0004(10) -0.0014(9)
    C13B 0.0296(12) 0.0218(11) 0.0332(13) 0.0029(9) 0.0039(10) 0.0080(9)
    C11C 0.0214(11) 0.0159(10) 0.0454(15) -0.0015(8) -0.0004(10) -0.0014(9)
    C13C 0.0296(12) 0.0218(11) 0.0332(13) 0.0029(9) 0.0039(10) 0.0080(9)
    Br2B 0.03745(18) 0.01748(14) 0.0650(2) -0.00971(11) -0.01999(15)
                                                                    -0.00010(13)
    Br2C 0.0462(13) 0.0301(11) 0.0300(11) -0.0101(8) -0.0098(9) 0.0181(8)
    O1B 0.0299(8) 0.0207(8) 0.0189(7) -0.0016(6) -0.0053(6) 0.0013(6)
    O2B 0.0428(10) 0.0198(8) 0.0217(8) -0.0101(7) -0.0024(7) 0.0078(6)
    O3B 0.0326(9) 0.0194(8) 0.0283(9) -0.0068(6) -0.0036(7) -0.0008(6)
    O4B 0.0268(8) 0.0307(9) 0.0207(8) -0.0016(7) -0.0068(6) 0.0010(7)
    N1B 0.0200(8) 0.0139(8) 0.0165(8) -0.0017(6) -0.0017(7) 0.0031(6)
    N2B 0.0185(8) 0.0137(8) 0.0205(9) -0.0011(6) 0.0012(7) 0.0023(6)
    N3B 0.0252(9) 0.0164(8) 0.0167(8) 0.0007(7) 0.0006(7) 0.0010(7)
    N4B 0.0167(8) 0.0199(9) 0.0217(9) -0.0012(6) -0.0006(7) -0.0029(7)
    C1B 0.0162(9) 0.0152(9) 0.0159(9) 0.0004(7) 0.0021(7) 0.0004(7)
    C2B 0.0191(9) 0.0149(9) 0.0140(9) 0.0001(7) -0.0004(7) 0.0025(7)
    C3B 0.0174(9) 0.0140(9) 0.0197(10) -0.0005(7) 0.0021(7) 0.0005(7)
    C4B 0.0160(9) 0.0167(9) 0.0187(10) -0.0012(7) -0.0006(7) -0.0017(7)
    C5B 0.0189(9) 0.0177(9) 0.0173(9) 0.0015(7) 0.0000(7) 0.0023(7)
    C6B 0.0188(9) 0.0146(9) 0.0176(9) 0.0004(7) 0.0003(7) 0.0021(7)
    C7B 0.0166(9) 0.0153(9) 0.0204(10) 0.0001(7) 0.0007(7) 0.0020(7)
    C8B 0.0285(11) 0.0208(11) 0.0221(11) -0.0059(8) -0.0054(9) 0.0047(8)
    C9B 0.0160(9) 0.0152(9) 0.0255(11) 0.0012(7) 0.0027(8) 0.0009(8)
    C10B 0.0186(10) 0.0168(10) 0.0314(12) 0.0001(8) -0.0006(8) -0.0012(8)
    C12B 0.0275(12) 0.0163(10) 0.0437(15) 0.0014(8) 0.0060(10) 0.0070(10)
    C14B 0.0231(10) 0.0182(10) 0.0260(11) -0.0001(8) 0.0016(9) 0.0017(8)
    Br1A 0.02909(13) 0.01787(11) 0.03320(13) -0.00395(8) -0.00194(9) 0.00412(9)
    O1A 0.0301(9) 0.0221(8) 0.0220(8) -0.0007(6) -0.0029(6) 0.0035(6)
    O2A 0.0280(9) 0.0207(8) 0.0326(9) -0.0055(6) -0.0078(7) -0.0011(7)
    O3A 0.0301(9) 0.0219(8) 0.0375(10) -0.0004(7) 0.0038(7) 0.0078(7)
    O4A 0.0447(11) 0.0289(9) 0.0232(9) 0.0065(8) 0.0014(8) 0.0064(7)
    N1A 0.0214(9) 0.0170(8) 0.0177(8) -0.0024(7) -0.0026(7) -0.0003(7)
    N2A 0.0196(9) 0.0176(8) 0.0213(9) -0.0016(7) -0.0006(7) -0.0016(7)
    N3A 0.0177(8) 0.0205(9) 0.0215(9) 0.0016(7) -0.0003(7) -0.0005(7)
    N4A 0.0260(10) 0.0228(9) 0.0247(10) 0.0061(7) 0.0072(8) 0.0046(8)
    C1A 0.0183(9) 0.0169(9) 0.0201(10) 0.0016(7) 0.0033(8) 0.0003(8)
    C2A 0.0174(9) 0.0188(10) 0.0174(10) 0.0020(7) -0.0001(7) -0.0007(7)
    C3A 0.0186(10) 0.0174(10) 0.0243(11) 0.0022(7) 0.0037(8) 0.0000(8)
    C4A 0.0216(10) 0.0194(10) 0.0227(11) 0.0034(8) 0.0049(8) 0.0052(8)
    C5A 0.0254(11) 0.0249(11) 0.0195(10) 0.0026(8) 0.0014(8) 0.0007(8)
    C6A 0.0246(11) 0.0208(10) 0.0205(10) -0.0010(8) 0.0005(8) -0.0008(8)
    C7A 0.0245(11) 0.0171(10) 0.0194(10) 0.0025(8) -0.0028(8) -0.0003(8)
    C8A 0.088(2) 0.0196(12) 0.0236(13) -0.0116(13) -0.0209(14) 0.0033(10)
    C9A 0.0182(9) 0.0169(9) 0.0198(10) 0.0025(7) -0.0006(8) -0.0014(8)
    C10A 0.0206(10) 0.0194(10) 0.0197(10) 0.0016(8) -0.0021(8) 0.0008(8)
    C11A 0.0193(10) 0.0170(10) 0.0245(11) 0.0006(7) 0.0013(8) 0.0006(8)
    C12A 0.0203(10) 0.0230(11) 0.0268(11) 0.0001(8) -0.0018(8) -0.0038(9)
    C13A 0.0235(11) 0.0279(11) 0.0175(10) 0.0016(8) -0.0040(8) -0.0023(8)
    C14A 0.0248(10) 0.0203(10) 0.0185(10) 0.0024(8) -0.0012(8) 0.0016(8)
_geom_special_details
;
 All esds (except the esd in the dihedral angle between two l.s. planes)
 are estimated using the full covariance matrix.  The cell esds are taken
 into account individually in the estimation of esds in distances, angles
 and torsion angles; correlations between esds in cell parameters are only
 used when they are defined by crystal symmetry.  An approximate (isotropic)
 treatment of cell esds is used for estimating esds involving l.s. planes.
;
loop_
    _geom_bond_atom_site_label_1
    _geom_bond_atom_site_label_2
    _geom_bond_site_symmetry_2
    _geom_bond_distance
    _geom_bond_publ_flag
    C11B C10B . 1.400(3) ?
    C11B C12B . 1.401(4) ?
    C11B Br2B . 1.843(2) ?
    C11B H11C . 1.1703 ?
    C13B C12B . 1.358(3) ?
    C13B C14B . 1.372(3) ?
    C13B H13B . 0.9500 ?
    O1B N3B . 1.238(2) ?
    O2B N3B . 1.229(2) ?
    O3B N4B . 1.227(2) ?
    O4B N4B . 1.232(2) ?
    N1B C1B . 1.357(3) ?
    N1B N2B . 1.367(2) ?
    N1B H1B . 0.8604 ?
    N2B C7B . 1.288(3) ?
    N3B C2B . 1.444(3) ?
    N4B C4B . 1.454(3) ?
    C1B C2B . 1.417(3) ?
    C1B C6B . 1.418(3) ?
    C2B C3B . 1.386(3) ?
    C3B C4B . 1.373(3) ?
    C3B H3B . 0.9500 ?
    C4B C5B . 1.397(3) ?
    C5B C6B . 1.366(3) ?
    C5B H5B . 0.9500 ?
    C6B H6B . 0.9500 ?
    C7B C9B . 1.483(3) ?
    C7B C8B . 1.499(3) ?
    C8B H6 . 0.9800 ?
    C8B H7 . 0.9800 ?
    C8B H8 . 0.9800 ?
    C9B C10B . 1.397(3) ?
    C9B C14B . 1.402(3) ?
    C10B H10B . 0.9299 ?
    C12B H12B . 0.9500 ?
    C14B H14B . 0.9500 ?
    Br1A C11A . 1.896(2) ?
    O1A N3A . 1.239(2) ?
    O2A N3A . 1.231(2) ?
    O3A N4A . 1.229(3) ?
    O4A N4A . 1.234(3) ?
    N1A C1A . 1.354(3) ?
    N1A N2A . 1.366(2) ?
    N1A H1A . 0.8599 ?
    N2A C7A . 1.294(3) ?
    N3A C2A . 1.446(3) ?
    N4A C4A . 1.455(3) ?
    C1A C2A . 1.418(3) ?
    C1A C6A . 1.419(3) ?
    C2A C3A . 1.392(3) ?
    C3A C4A . 1.372(3) ?
    C3A H3A . 0.9500 ?
    C4A C5A . 1.394(3) ?
    C5A C6A . 1.369(3) ?
    C5A H5A . 0.9500 ?
    C6A H6A . 0.9500 ?
    C7A C9A . 1.478(3) ?
    C7A C8A . 1.496(3) ?
    C8A H8A . 0.9800 ?
    C8A H8B . 0.9800 ?
    C8A H8C . 0.9800 ?
    C9A C10A . 1.396(3) ?
    C9A C14A . 1.408(3) ?
    C10A C11A . 1.390(3) ?
    C10A H10A . 0.9500 ?
    C11A C12A . 1.382(3) ?
    C12A C13A . 1.395(3) ?
    C12A H12A . 0.9500 ?
    C13A C14A . 1.372(3) ?
    C13A H13A . 0.9500 ?
    C14A H14A . 0.9500 ?
loop_
    _geom_angle_atom_site_label_1
    _geom_angle_atom_site_label_2
    _geom_angle_atom_site_label_3
    _geom_angle_site_symmetry_1
    _geom_angle_site_symmetry_3
    _geom_angle
    _geom_angle_publ_flag
    C10B C11B C12B . . 119.6(2) ?
    C10B C11B Br2B . . 121.40(19) ?
    C12B C11B Br2B . . 118.98(17) ?
    C10B C11B H11C . . 119.1 ?
    C12B C11B H11C . . 121.2 ?
    C12B C13B C14B . . 124.4(2) ?
    C12B C13B H13B . . 117.8 ?
    C14B C13B H13B . . 117.8 ?
    C1B N1B N2B . . 119.14(17) ?
    C1B N1B H1B . . 120.2 ?
    N2B N1B H1B . . 120.6 ?
    C7B N2B N1B . . 116.20(18) ?
    O2B N3B O1B . . 121.78(18) ?
    O2B N3B C2B . . 118.60(18) ?
    O1B N3B C2B . . 119.62(17) ?
    O3B N4B O4B . . 123.68(18) ?
    O3B N4B C4B . . 118.75(18) ?
    O4B N4B C4B . . 117.56(18) ?
    N1B C1B C2B . . 122.79(18) ?
    N1B C1B C6B . . 120.28(18) ?
    C2B C1B C6B . . 116.93(18) ?
    C3B C2B C1B . . 121.79(18) ?
    C3B C2B N3B . . 116.10(17) ?
    C1B C2B N3B . . 122.10(18) ?
    C4B C3B C2B . . 118.59(18) ?
    C4B C3B H3B . . 120.7 ?
    C2B C3B H3B . . 120.7 ?
    C3B C4B C5B . . 121.95(19) ?
    C3B C4B N4B . . 118.55(18) ?
    C5B C4B N4B . . 119.49(19) ?
    C6B C5B C4B . . 119.20(19) ?
    C6B C5B H5B . . 120.4 ?
    C4B C5B H5B . . 120.4 ?
    C5B C6B C1B . . 121.53(19) ?
    C5B C6B H6B . . 119.2 ?
    C1B C6B H6B . . 119.2 ?
    N2B C7B C9B . . 115.24(19) ?
    N2B C7B C8B . . 122.65(19) ?
    C9B C7B C8B . . 122.10(19) ?
    C7B C8B H6 . . 109.5 ?
    C7B C8B H7 . . 109.5 ?
    H6 C8B H7 . . 109.5 ?
    C7B C8B H8 . . 109.5 ?
    H6 C8B H8 . . 109.5 ?
    H7 C8B H8 . . 109.5 ?
    C10B C9B C14B . . 118.6(2) ?
    C10B C9B C7B . . 121.6(2) ?
    C14B C9B C7B . . 119.75(19) ?
    C9B C10B C11B . . 120.9(2) ?
    C9B C10B H10B . . 120.3 ?
    C11B C10B H10B . . 118.8 ?
    C13B C12B C11B . . 117.9(2) ?
    C13B C12B H12B . . 121.1 ?
    C11B C12B H12B . . 121.1 ?
    C13B C14B C9B . . 118.6(2) ?
    C13B C14B H14B . . 120.7 ?
    C9B C14B H14B . . 120.7 ?
    C1A N1A N2A . . 118.89(18) ?
    C1A N1A H1A . . 120.3 ?
    N2A N1A H1A . . 120.8 ?
    C7A N2A N1A . . 116.76(18) ?
    O2A N3A O1A . . 121.74(19) ?
    O2A N3A C2A . . 118.64(18) ?
    O1A N3A C2A . . 119.62(18) ?
    O3A N4A O4A . . 123.5(2) ?
    O3A N4A C4A . . 119.0(2) ?
    O4A N4A C4A . . 117.6(2) ?
    N1A C1A C2A . . 123.4(2) ?
    N1A C1A C6A . . 119.72(19) ?
    C2A C1A C6A . . 116.92(19) ?
    C3A C2A C1A . . 121.85(19) ?
    C3A C2A N3A . . 116.29(19) ?
    C1A C2A N3A . . 121.84(18) ?
    C4A C3A C2A . . 118.5(2) ?
    C4A C3A H3A . . 120.8 ?
    C2A C3A H3A . . 120.8 ?
    C3A C4A C5A . . 121.8(2) ?
    C3A C4A N4A . . 119.2(2) ?
    C5A C4A N4A . . 119.0(2) ?
    C6A C5A C4A . . 119.8(2) ?
    C6A C5A H5A . . 120.1 ?
    C4A C5A H5A . . 120.1 ?
    C5A C6A C1A . . 121.1(2) ?
    C5A C6A H6A . . 119.4 ?
    C1A C6A H6A . . 119.4 ?
    N2A C7A C9A . . 115.38(19) ?
    N2A C7A C8A . . 122.9(2) ?
    C9A C7A C8A . . 121.8(2) ?
    C7A C8A H8A . . 109.5 ?
    C7A C8A H8B . . 109.5 ?
    H8A C8A H8B . . 109.5 ?
    C7A C8A H8C . . 109.5 ?
    H8A C8A H8C . . 109.5 ?
    H8B C8A H8C . . 109.5 ?
    C10A C9A C14A . . 118.40(19) ?
    C10A C9A C7A . . 121.57(19) ?
    C14A C9A C7A . . 120.02(19) ?
    C11A C10A C9A . . 119.4(2) ?
    C11A C10A H10A . . 120.3 ?
    C9A C10A H10A . . 120.3 ?
    C12A C11A C10A . . 122.2(2) ?
    C12A C11A Br1A . . 118.45(16) ?
    C10A C11A Br1A . . 119.39(17) ?
    C11A C12A C13A . . 118.2(2) ?
    C11A C12A H12A . . 120.9 ?
    C13A C12A H12A . . 120.9 ?
    C14A C13A C12A . . 120.7(2) ?
    C14A C13A H13A . . 119.6 ?
    C12A C13A H13A . . 119.6 ?
    C13A C14A C9A . . 121.1(2) ?
    C13A C14A H14A . . 119.4 ?
    C9A C14A H14A . . 119.4 ?
loop_
    _geom_torsion_atom_site_label_1
    _geom_torsion_atom_site_label_2
    _geom_torsion_atom_site_label_3
    _geom_torsion_atom_site_label_4
    _geom_torsion_site_symmetry_1
    _geom_torsion_site_symmetry_2
    _geom_torsion_site_symmetry_3
    _geom_torsion_site_symmetry_4
    _geom_torsion
    _geom_torsion_publ_flag
    C1B N1B N2B C7B . . . . -178.38(18) ?
    N2B N1B C1B C2B . . . . 179.47(18) ?
    N2B N1B C1B C6B . . . . -0.2(3) ?
    N1B C1B C2B C3B . . . . 179.45(19) ?
    C6B C1B C2B C3B . . . . -0.9(3) ?
    N1B C1B C2B N3B . . . . 0.7(3) ?
    C6B C1B C2B N3B . . . . -179.63(18) ?
    O2B N3B C2B C3B . . . . 5.3(3) ?
    O1B N3B C2B C3B . . . . -174.14(19) ?
    O2B N3B C2B C1B . . . . -175.93(19) ?
    O1B N3B C2B C1B . . . . 4.6(3) ?
    C1B C2B C3B C4B . . . . 0.7(3) ?
    N3B C2B C3B C4B . . . . 179.46(18) ?
    C2B C3B C4B C5B . . . . -0.1(3) ?
    C2B C3B C4B N4B . . . . 179.09(18) ?
    O3B N4B C4B C3B . . . . 4.4(3) ?
    O4B N4B C4B C3B . . . . -174.42(19) ?
    O3B N4B C4B C5B . . . . -176.35(19) ?
    O4B N4B C4B C5B . . . . 4.8(3) ?
    C3B C4B C5B C6B . . . . -0.2(3) ?
    N4B C4B C5B C6B . . . . -179.38(18) ?
    C4B C5B C6B C1B . . . . -0.1(3) ?
    N1B C1B C6B C5B . . . . -179.74(19) ?
    C2B C1B C6B C5B . . . . 0.6(3) ?
    N1B N2B C7B C9B . . . . 179.45(17) ?
    N1B N2B C7B C8B . . . . 0.4(3) ?
    N2B C7B C9B C10B . . . . -178.26(19) ?
    C8B C7B C9B C10B . . . . 0.8(3) ?
    N2B C7B C9B C14B . . . . 0.7(3) ?
    C8B C7B C9B C14B . . . . 179.8(2) ?
    C14B C9B C10B C11B . . . . 0.3(3) ?
    C7B C9B C10B C11B . . . . 179.3(2) ?
    C12B C11B C10B C9B . . . . 0.3(3) ?
    Br2B C11B C10B C9B . . . . -179.97(17) ?
    C14B C13B C12B C11B . . . . 0.5(4) ?
    C10B C11B C12B C13B . . . . -0.6(4) ?
    Br2B C11B C12B C13B . . . . 179.58(18) ?
    C12B C13B C14B C9B . . . . 0.0(4) ?
    C10B C9B C14B C13B . . . . -0.4(3) ?
    C7B C9B C14B C13B . . . . -179.4(2) ?
    C1A N1A N2A C7A . . . . -172.92(19) ?
    N2A N1A C1A C2A . . . . -178.63(19) ?
    N2A N1A C1A C6A . . . . 2.5(3) ?
    N1A C1A C2A C3A . . . . -179.2(2) ?
    C6A C1A C2A C3A . . . . -0.3(3) ?
    N1A C1A C2A N3A . . . . 2.1(3) ?
    C6A C1A C2A N3A . . . . -179.05(19) ?
    O2A N3A C2A C3A . . . . 4.2(3) ?
    O1A N3A C2A C3A . . . . -175.28(19) ?
    O2A N3A C2A C1A . . . . -176.97(19) ?
    O1A N3A C2A C1A . . . . 3.5(3) ?
    C1A C2A C3A C4A . . . . 0.3(3) ?
    N3A C2A C3A C4A . . . . 179.14(19) ?
    C2A C3A C4A C5A . . . . 0.0(3) ?
    C2A C3A C4A N4A . . . . -179.65(19) ?
    O3A N4A C4A C3A . . . . 1.7(3) ?
    O4A N4A C4A C3A . . . . -178.3(2) ?
    O3A N4A C4A C5A . . . . -178.0(2) ?
    O4A N4A C4A C5A . . . . 2.1(3) ?
    C3A C4A C5A C6A . . . . -0.3(3) ?
    N4A C4A C5A C6A . . . . 179.3(2) ?
    C4A C5A C6A C1A . . . . 0.3(3) ?
    N1A C1A C6A C5A . . . . 178.9(2) ?
    C2A C1A C6A C5A . . . . 0.0(3) ?
    N1A N2A C7A C9A . . . . 179.93(18) ?
    N1A N2A C7A C8A . . . . 0.2(3) ?
    N2A C7A C9A C10A . . . . 170.6(2) ?
    C8A C7A C9A C10A . . . . -9.7(4) ?
    N2A C7A C9A C14A . . . . -8.8(3) ?
    C8A C7A C9A C14A . . . . 170.9(2) ?
    C14A C9A C10A C11A . . . . 0.0(3) ?
    C7A C9A C10A C11A . . . . -179.5(2) ?
    C9A C10A C11A C12A . . . . 0.0(3) ?
    C9A C10A C11A Br1A . . . . -179.19(16) ?
    C10A C11A C12A C13A . . . . 0.1(3) ?
    Br1A C11A C12A C13A . . . . 179.22(17) ?
    C11A C12A C13A C14A . . . . -0.1(3) ?
    C12A C13A C14A C9A . . . . 0.1(3) ?
    C10A C9A C14A C13A . . . . 0.0(3) ?
    C7A C9A C14A C13A . . . . 179.5(2) ?
loop_
    _geom_hbond_atom_site_label_D
    _geom_hbond_atom_site_label_H
    _geom_hbond_atom_site_label_A
    _geom_hbond_site_symmetry_A
    _geom_hbond_distance_DH
    _geom_hbond_distance_HA
    _geom_hbond_distance_DA
    _geom_hbond_angle_DHA
    N1B H1B O1B . 0.86 1.99 2.615(2) 128.6
    N1A H1A O1A . 0.86 2.00 2.621(2) 127.9
    C8B H7 O2A 1_445 0.98 2.60 3.241(3) 123.2
    C12B H12B O3B 1_445 0.95 2.38 3.332(3) 175.4
    C8A H8A O3B 2_776 0.98 2.61 3.369(3) 134.6
    C13A H13A O4B 1_454 0.95 2.40 3.282(3) 153.5
