# Supplementary material for: (1E)-1-(3-Bromo­phen­yl)ethanone 2,4-di­nitro­phenyl­hydrazone
Source: Acta Crystallogr Sect E Struct Rep Online. 2010 Oct 20;66(Pt 11):o2832–3. doi: 10.1107/S1600536810037980 (PMC3008979; doi:10.1107/S1600536810037980)
Supplement: Supplementary file 2 [file e-66-o2832-Isup2.hkl]

# 
# h,k,l, Fc-squared, Fo-squared, sigma(Fo-squared) and status flag 
# 
data_I

_shelx_title ' I         P -1         R = 0.04' 
_shelx_refln_list_code          4 
_shelx_F_calc_maximum      481.33 
_exptl_crystal_F_000       760.00 
_reflns_d_resolution_high  0.6844 
 
loop_ 
 _symmetry_equiv_pos_as_xyz 
 'x, y, z' 
 '-x, -y, -z' 
 
_cell_length_a     7.7546 
_cell_length_b    13.4362 
_cell_length_c    14.1884 
_cell_angle_alpha  91.894 
_cell_angle_beta   90.553 
_cell_angle_gamma  97.128 
 
_shelx_F_squared_multiplier     1.000 
 
loop_ 
 _refln_index_h 
 _refln_index_k 
 _refln_index_l 
 _refln_F_squared_calc 
 _refln_F_squared_meas 
 _refln_F_squared_sigma 
 _refln_observed_status 
   1   0   0      978.52      917.00     14.44 o 
   2   0   0     6943.83     7405.87    114.36 o 
   3   0   0    15252.93    16095.91    247.08 o 
   4   0   0     1129.23     1111.04     19.40 o 
   5   0   0       61.18       66.26      5.77 o 
   6   0   0      483.34      517.98     16.60 o 
   7   0   0      605.50      587.09     19.63 o 
   8   0   0       24.63       18.89      8.09 o 
   9   0   0       98.62       99.78     11.88 o 
  10   0   0       11.94       -2.21     21.02 o 
 -10   1   0      233.38      247.03     26.55 o 
  -9   1   0      141.33      143.71     13.64 o 
  -8   1   0        0.10        9.53      8.09 o 
  -7   1   0     2502.30     2516.10     89.62 o 
  -6   1   0      249.93      299.55     11.81 o 
  -5   1   0      329.87      299.56     13.37 o 
  -4   1   0       16.90       29.60      2.93 o 
  -3   1   0      216.99      269.73      6.74 o 
  -2   1   0    14989.02    15313.88    237.19 o 
  -1   1   0     3937.83     4158.84     63.78 o 
   0   1   0     1505.92     1197.82    128.35 o 
   1   1   0      135.50      140.53      9.96 o 
   2   1   0    20127.44    20826.58    319.36 o 
   3   1   0      140.63      148.86      5.60 o 
   4   1   0     4430.82     4728.85     74.31 o 
   5   1   0     9313.21     9707.64    202.29 o 
   6   1   0      589.52      656.54     22.13 o 
   7   1   0        4.50        4.22      8.85 o 
   8   1   0      843.26      805.38     24.94 o 
   9   1   0        8.31       -0.28     12.17 o 
  10   1   0      131.57      136.28     15.37 o 
  11   1   0       40.83        6.64     15.49 o 
 -10   2   0       55.12       19.92     28.77 o 
  -9   2   0      264.74      261.88     15.37 o 
  -8   2   0     1604.96     1529.12     46.47 o 
  -7   2   0      592.36      547.90     18.81 o 
  -6   2   0       25.73       33.63      4.43 o 
  -5   2   0     2141.06     2164.13     35.64 o 
  -4   2   0       12.67       17.09      2.83 o 
  -3   2   0      809.64      783.76     13.94 o 
  -2   2   0    44978.70    46727.50    716.95 o 
  -1   2   0      755.15      669.07     11.02 o 
   0   2   0      695.58      735.00     11.88 o 
   1   2   0       10.81       15.98      1.98 o 
   2   2   0      991.20      736.17     21.02 o 
   3   2   0     5875.80     5963.67    114.62 o 
   4   2   0     1870.31     1755.97     28.73 o 
   5   2   0      470.15      587.00     17.54 o 
   6   2   0     1701.54     1616.33     37.16 o 
   7   2   0      952.03      894.34     24.94 o 
   8   2   0       18.04        0.63      9.67 o 
   9   2   0       71.00       72.46     11.88 o 
  10   2   0      100.02      117.99     15.37 o 
 -10   3   0      130.18      106.22     30.98 o 
  -9   3   0      145.67      192.52     28.77 o 
  -8   3   0      101.21       98.10      9.90 o 
  -7   3   0      144.03      173.90      7.28 o 
  -6   3   0     2999.34     3165.01     52.17 o 
  -5   3   0       30.00       40.98      4.32 o 
  -4   3   0     2093.06     2268.48     45.98 o 
  -3   3   0    12196.82    12297.97    189.20 o 
  -2   3   0        0.32        0.89      1.48 o 
  -1   3   0     4083.65     4655.51     71.83 o 
   0   3   0      623.54      668.77     11.59 o 
   1   3   0       25.48       51.29      4.60 o 
   2   3   0     4316.24     4473.25     86.58 o 
   3   3   0       15.93        4.43      3.68 o 
   4   3   0      571.20      678.91     17.54 o 
   5   3   0     4026.49     3715.25     74.02 o 
   6   3   0      860.90      812.39     22.85 o 
   7   3   0        1.38       -8.85     13.28 o 
   8   3   0     1129.74     1069.15     29.77 o 
   9   3   0      554.36      554.65     23.32 o 
  10   3   0        2.88       -9.78     13.38 o 
 -10   4   0        8.70       42.05     28.77 o 
  -9   4   0       13.41       33.19     24.34 o 
  -8   4   0      342.68      380.14     19.92 o 
  -7   4   0      447.20      444.41     14.70 o 
  -6   4   0       88.41      108.79      5.80 o 
  -5   4   0      981.58     1013.50     38.08 o 
  -4   4   0     2999.99     2983.76     47.98 o 
  -3   4   0      561.13      574.75     12.66 o 
  -2   4   0     1570.91     1659.97     26.77 o 
  -1   4   0    18545.40    20837.99    319.36 o 
   0   4   0      766.68      789.39     21.24 o 
   1   4   0      129.83      166.88     12.73 o 
   2   4   0     4787.80     4861.57     94.43 o 
   3   4   0     1794.46     2041.21     60.85 o 
   4   4   0      738.07      731.81     18.58 o 
   5   4   0       36.46       49.79      7.36 o 
   6   4   0      456.42      426.05     37.62 o 
   7   4   0     1313.91     1161.12     30.83 o 
   8   4   0      296.80      280.63     16.37 o 
   9   4   0      633.55      612.22     24.94 o 
  10   4   0      172.07      188.03     18.41 o 
 -10   5   0        9.15       -2.21     30.98 o 
  -9   5   0      211.12      265.55     30.98 o 
  -8   5   0       12.06       27.82     11.06 o 
  -7   5   0      685.01      649.07     22.59 o 
  -6   5   0     1123.27     1021.23     19.69 o 
  -5   5   0       79.84      102.06      7.36 o 
  -4   5   0      396.49      319.68      8.76 o 
  -3   5   0     7584.91     7796.72    120.73 o 
  -2   5   0     2837.06     2877.97     45.85 o 
  -1   5   0       11.78       15.49      4.17 o 
   0   5   0     9775.68    10935.50    244.46 o 
   1   5   0      663.20      704.92     12.80 o 
   2   5   0      103.18      115.71      4.79 o 
   3   5   0     1816.24     1748.89     36.55 o 
   4   5   0     2215.37     2259.29     47.55 o 
   5   5   0     2451.77     2297.89     49.78 o 
   6   5   0      330.10      344.39     15.41 o 
   7   5   0        2.82        8.68      9.38 o 
   8   5   0     1296.03     1277.38     34.56 o 
   9   5   0       28.07       42.74     13.38 o 
  10   5   0        3.14        0.00     17.70 o 
 -10   6   0       22.02       15.49     30.98 o 
  -9   6   0      366.49      367.34     33.19 o 
  -8   6   0      147.82      150.80     12.69 o 
  -7   6   0       13.66       39.83      9.38 o 
  -6   6   0      291.06      326.16     28.37 o 
  -5   6   0      491.78      475.21     11.63 o 
  -4   6   0      867.73      768.90     14.64 o 
  -3   6   0       62.67       39.83      3.40 o 
  -2   6   0     1596.73     1522.49     30.77 o 
  -1   6   0     6877.86     7277.19    113.15 o 
   0   6   0     2163.70     2216.48     35.73 o 
   1   6   0      537.85      531.34     10.60 o 
   2   6   0     9369.34     9963.06    196.95 o 
   3   6   0       87.86      100.80     11.06 o 
   4   6   0       64.83       59.17      7.36 o 
   5   6   0      945.33      913.71     24.89 o 
   6   6   0      599.57      610.46     26.55 o 
   7   6   0       12.63       27.00     11.05 o 
   8   6   0        2.74       -3.60     11.39 o 
   9   6   0       32.23       38.50     14.73 o 
 -10   7   0      167.95      165.97     33.19 o 
  -9   7   0      203.75      219.08     28.77 o 
  -8   7   0      636.43      624.48     22.33 o 
  -7   7   0       28.25       19.24      9.38 o 
  -6   7   0       28.63       35.96      9.00 o 
  -5   7   0      866.30      852.33     22.65 o 
  -4   7   0       86.10       85.03      7.52 o 
  -3   7   0     3479.62     3587.13     56.88 o 
  -2   7   0     1870.73     1936.45     31.89 o 
  -1   7   0       23.30       27.08      3.68 o 
   0   7   0     6743.33     7075.23    110.15 o 
   1   7   0     6216.79     6631.50    103.76 o 
   2   7   0      418.17      373.34      9.37 o 
   3   7   0     1876.45     1697.51     37.46 o 
   4   7   0     2558.29     2481.73     66.39 o 
   5   7   0     4527.67     4255.51     86.58 o 
   6   7   0      416.41      413.36     18.58 o 
   7   7   0      594.95      586.38     22.33 o 
   8   7   0        4.02        5.73     12.69 o 
   9   7   0       17.30        5.71     13.38 o 
 -10   8   0      251.24      276.61     35.41 o 
  -9   8   0        7.51      -11.39     11.39 o 
  -8   8   0        1.25       -4.43     11.06 o 
  -7   8   0        1.63       -4.26      9.38 o 
  -6   8   0      798.44      864.83     23.32 o 
  -5   8   0       16.46       30.12      8.85 o 
  -4   8   0      282.91      261.21      8.03 o 
  -3   8   0     1778.58     1742.82     29.16 o 
  -2   8   0     1548.47     1770.16     29.69 o 
  -1   8   0     2351.63     2444.68     47.71 o 
   0   8   0        1.17        7.38      3.83 o 
   1   8   0      143.00      189.00     12.21 o 
   2   8   0    11020.21    11123.19    172.59 o 
   3   8   0     2238.12     2069.07     59.75 o 
   4   8   0        9.54        4.87      7.36 o 
   5   8   0     4923.04     4812.79    131.67 o 
   6   8   0     1260.66     1160.83     53.11 o 
   7   8   0       15.03       20.31     12.69 o 
   8   8   0      378.60      389.78     23.24 o 
   9   8   0      546.89      571.01     26.05 o 
 -10   9   0       37.70        8.85     28.77 o 
  -9   9   0       31.73       17.46     28.77 o 
  -8   9   0       20.71        4.87     11.05 o 
  -7   9   0      789.20      818.18     33.19 o 
  -6   9   0       91.19       93.75     10.62 o 
  -5   9   0     1090.43     1203.04     49.79 o 
  -4   9   0     2395.30     2498.50     59.75 o 
  -3   9   0      715.38      781.16     15.94 o 
  -2   9   0     1164.19     1321.45     23.68 o 
  -1   9   0     1829.97     2013.56     43.15 o 
   0   9   0      528.97      468.61     13.96 o 
   1   9   0      601.72      603.74     13.94 o 
   2   9   0      673.19      667.05     14.64 o 
   3   9   0     1375.92     1376.27     35.41 o 
   4   9   0     1513.60     1521.01     52.00 o 
   5   9   0       20.87       23.39     10.62 o 
   6   9   0        7.42        2.66     11.05 o 
   7   9   0     1973.04     1851.52     45.67 o 
   8   9   0      400.11      380.41     21.24 o 
 -10  10   0       51.69      -11.06     26.55 o 
  -9  10   0      291.67      242.38     18.01 o 
  -8  10   0       34.50       23.43     17.70 o 
  -7  10   0      744.10      719.88     23.32 o 
  -6  10   0      282.99      269.26     14.80 o 
  -5  10   0     2142.66     2093.66     46.86 o 
  -4  10   0       51.40       62.64      8.50 o 
  -3  10   0     3345.48     3323.89     68.80 o 
  -2  10   0     1201.12     1202.46     22.40 o 
  -1  10   0       10.42       11.06      7.75 o 
   0  10   0     2565.56     2627.29     43.78 o 
   1  10   0     3096.24     3256.04     53.57 o 
   2  10   0       19.28        6.15      4.93 o 
   3  10   0     1117.89     1116.70     39.83 o 
   4  10   0       39.05       90.49     28.77 o 
   5  10   0      474.72      450.01     20.16 o 
   6  10   0      328.90      325.46     17.54 o 
   7  10   0        1.11       18.07     13.07 o 
   8  10   0       99.47      114.00     16.37 o 
  -9  11   0       79.13       86.13     15.08 o 
  -8  11   0       30.50       33.06     13.28 o 
  -7  11   0      302.76      254.14     15.41 o 
  -6  11   0      449.56      427.09     18.58 o 
  -5  11   0       44.91       47.88     21.02 o 
  -4  11   0      523.89      512.09     32.09 o 
  -3  11   0      972.48      970.21     24.89 o 
  -2  11   0       92.86       67.95      9.39 o 
  -1  11   0     6616.01     6525.27    103.29 o 
   0  11   0      742.37      796.11     17.80 o 
   1  11   0       65.22       75.85      6.98 o 
   2  11   0       44.91       47.36     13.28 o 
   3  11   0     1284.52     1227.01     31.18 o 
   4  11   0      100.98      126.72     12.23 o 
   5  11   0       26.85       30.24     11.66 o 
   6  11   0      324.82      341.53     19.14 o 
   7  11   0      374.62      339.67     20.74 o 
  -9  12   0       23.52       52.04     15.08 o 
  -8  12   0        2.72       -3.49     19.92 o 
  -7  12   0      322.31      324.30     22.13 o 
  -6  12   0      103.15       92.65     13.23 o 
  -5  12   0      111.11       94.33     12.23 o 
  -4  12   0       64.34       66.54     11.06 o 
  -3  12   0      592.51      579.02     34.30 o 
  -2  12   0      715.55      732.74     24.34 o 
  -1  12   0      242.44      237.66     13.77 o 
   0  12   0      673.50      726.26     17.43 o 
   1  12   0     1803.45     1787.25     32.25 o 
   2  12   0      379.62      386.51     17.00 o 
   3  12   0      158.77      149.51     12.23 o 
   4  12   0     2022.71     2038.34     47.55 o 
   5  12   0      269.08      254.42     17.00 o 
   6  12   0       23.29       25.04     16.60 o 
   7  12   0       89.55       93.78     16.37 o 
  -9  13   0      105.84      152.69     30.98 o 
  -8  13   0       35.46       38.39     18.81 o 
  -7  13   0       46.22       16.32     12.23 o 
  -6  13   0       29.75       64.09     13.23 o 
  -5  13   0       87.32       89.31     13.23 o 
  -4  13   0      172.64      147.61     13.23 o 
  -3  13   0       71.83       79.66     11.66 o 
  -2  13   0       35.49       58.11     14.38 o 
  -1  13   0      783.01      752.09     35.41 o 
   0  13   0     1591.21     1701.81     31.45 o 
   1  13   0      168.18      171.38     13.23 o 
   2  13   0     1403.95     1420.58     35.89 o 
   3  13   0     2411.32     2507.72     56.07 o 
   4  13   0      101.28      135.57     19.92 o 
   5  13   0      325.70      298.02     19.14 o 
   6  13   0      766.37      696.14     28.66 o 
  -8  14   0       23.96       28.66     15.41 o 
  -7  14   0      150.61      141.26     17.00 o 
  -6  14   0       26.32       27.47     13.23 o 
  -5  14   0       92.77      119.22     14.80 o 
  -4  14   0      541.69      571.50     21.08 o 
  -3  14   0      582.59      597.56     21.91 o 
  -2  14   0     3859.91     3629.42    111.75 o 
  -1  14   0      331.50      295.16     15.93 o 
   0  14   0        4.55       19.41     10.08 o 
   1  14   0     1853.66     1968.38     47.58 o 
   2  14   0       81.92       81.73     12.23 o 
   3  14   0       47.30       45.04     12.23 o 
   4  14   0      949.57      883.33     30.24 o 
   5  14   0      794.86      856.03     31.18 o 
   6  14   0       92.65       91.68     17.00 o 
  -7  15   0        0.71      -11.51     15.41 o 
  -6  15   0      213.93      222.31     17.94 o 
  -5  15   0      711.76      679.21     25.78 o 
  -4  15   0       90.61       77.18     13.23 o 
  -3  15   0      168.34      144.24     14.80 o 
  -2  15   0      360.35      365.40     18.58 o 
  -1  15   0       65.26       80.09     12.69 o 
   0  15   0      103.49      101.82     12.23 o 
   1  15   0      719.05      785.58     39.83 o 
   2  15   0      160.15      160.66     15.41 o 
   3  15   0      250.33      236.80     17.00 o 
   4  15   0       13.75       20.69     18.81 o 
   5  15   0       58.74       83.54     17.00 o 
  -6  16   0        6.81       19.92     15.41 o 
  -5  16   0        0.87      -13.28     13.28 o 
  -4  16   0     1120.39     1105.27     59.75 o 
  -3  16   0      164.03      160.23     16.37 o 
  -2  16   0        2.43       -2.21     13.23 o 
  -1  16   0     1107.15     1033.37     33.19 o 
   1  16   0        6.08       57.54     19.92 o 
   2  16   0        6.86       15.49     22.13 o 
   3  16   0     1800.27     1988.60     49.12 o 
   4  16   0      218.71      237.14     20.16 o 
   5  16   0      103.21      117.28     24.34 o 
  -5  17   0      470.36      515.01     28.77 o 
  -4  17   0      135.05      104.18     17.00 o 
  -3  17   0       72.51       86.28     16.37 o 
  -2  17   0     1378.71     1304.42     37.46 o 
  -1  17   0      127.16      143.42     16.37 o 
   0  17   0       36.26       13.28     24.34 o 
   1  17   0      740.66      681.58     42.05 o 
   2  17   0      347.37      431.52     35.41 o 
   3  17   0       41.49       48.68     26.55 o 
  -4  18   0       70.38       73.27     17.94 o 
  -3  18   0      405.25      402.85     22.65 o 
  -2  18   0        0.05        2.85     15.93 o 
  -1  18   0       91.61       53.11     28.77 o 
   0  18   0      793.03      739.11     46.47 o 
   2  18   0      284.86      243.42     30.98 o 
  -3  19   0       14.18       34.30     17.21 o 
  -2  19   0       91.13       77.45     28.77 o 
  -1  19   0       25.29       39.83     26.55 o 
   0  19   0       14.83       28.77     28.77 o 
   0 -19   1      528.41      522.25     39.83 o 
   1 -19   1        1.87       39.83     28.77 o 
   2 -19   1       26.68       24.34     28.77 o 
   3 -19   1      179.27      170.15     19.51 o 
   4 -19   1       20.33      -24.34     24.34 o 
  -2 -18   1      295.06      305.38     33.19 o 
   0 -18   1       37.10       37.62     26.55 o 
   1 -18   1      684.94      703.70     46.47 o 
   2 -18   1      589.99      636.86     27.35 o 
   3 -18   1       86.27       76.18     17.00 o 
   4 -18   1      156.73      133.65     18.58 o 
   5 -18   1       96.50       99.58     26.55 o 
  -3 -17   1       92.82       84.09     26.55 o 
  -2 -17   1        3.04      -22.13     22.13 o 
  -1 -17   1       28.27       35.41     24.34 o 
   0 -17   1      481.73      506.76     37.62 o 
   1 -17   1       95.93       90.29     18.81 o 
   2 -17   1        2.56       17.00     25.45 o 
   3 -17   1      701.37      686.92     27.08 o 
   4 -17   1       53.71       44.89     16.37 o 
   5 -17   1       55.81       57.74     17.00 o 
   6 -17   1      165.38      112.86     26.55 o 
  -5 -16   1        0.18      -13.28     19.92 o 
  -4 -16   1      113.91      110.65     17.54 o 
  -3 -16   1     1020.27     1066.62     50.90 o 
  -2 -16   1       40.66       44.26     22.13 o 
  -1 -16   1       11.68        4.43     19.92 o 
   1 -16   1        3.24       18.61     12.69 o 
   2 -16   1      428.47      398.22     20.16 o 
   3 -16   1      141.11      170.96     22.13 o 
   4 -16   1       92.15      106.07     18.81 o 
   5 -16   1      504.35      529.96     24.22 o 
   6 -16   1       40.99       28.99     15.41 o 
   7 -16   1       21.51       59.75     24.34 o 
  -5 -15   1      602.35      578.37     26.46 o 
  -4 -15   1     1143.02     1089.86     34.97 o 
  -3 -15   1       56.07       51.90     13.82 o 
  -2 -15   1      782.15      778.94     42.05 o 
  -1 -15   1      828.18      843.12     42.05 o 
   0 -15   1       44.70       77.45     15.49 o 
   1 -15   1       73.83       77.74     13.82 o 
   2 -15   1       51.29       44.11     13.23 o 
   3 -15   1        7.08        6.09     13.28 o 
   4 -15   1      288.74      267.78     24.34 o 
   5 -15   1       35.28       17.18     13.23 o 
   6 -15   1      122.95      128.39     17.00 o 
   7 -15   1      250.27      252.18     19.14 o 
   8 -15   1      381.69      354.07     33.19 o 
  -6 -14   1      382.19      380.17     22.33 o 
  -5 -14   1       60.62       56.32     15.41 o 
  -4 -14   1       24.48       37.62     12.69 o 
  -3 -14   1     1567.38     1630.07     60.85 o 
  -2 -14   1       19.14       21.69     11.05 o 
  -1 -14   1      101.83       66.39     17.70 o 
   0 -14   1     2523.48     2418.71     73.03 o 
   1 -14   1      442.08      388.19     18.58 o 
   2 -14   1       86.34       93.35     24.34 o 
   3 -14   1      186.25      162.63     13.82 o 
   4 -14   1      170.70      172.56     17.70 o 
   5 -14   1        4.31        3.98     11.66 o 
   6 -14   1       29.82       39.34     13.82 o 
   7 -14   1       48.71       26.55     13.82 o 
   8 -14   1      151.80      125.24     17.00 o 
  -6 -13   1      487.45      606.90     52.00 o 
  -5 -13   1      137.53      115.79     23.24 o 
  -4 -13   1      632.10      639.51     24.89 o 
  -3 -13   1        0.44       -2.04     12.17 o 
  -2 -13   1      137.32      167.87     13.82 o 
  -1 -13   1     3706.72     3894.75    121.71 o 
   0 -13   1       76.90       81.29     12.17 o 
   1 -13   1      112.25      135.46     12.23 o 
   2 -13   1     1252.65     1234.80     31.18 o 
   3 -13   1        0.70       -6.47     10.08 o 
   4 -13   1       41.44       25.96     11.66 o 
   5 -13   1      691.64      626.85     21.74 o 
   6 -13   1       23.21       15.49     12.23 o 
   7 -13   1       77.28       89.59     15.41 o 
   8 -13   1       28.14       40.72     15.41 o 
   9 -13   1        2.47        2.21     24.34 o 
  -7 -12   1       96.59       94.20     16.37 o 
  -6 -12   1       95.63      102.30     15.49 o 
  -5 -12   1      247.39      284.45     17.54 o 
  -4 -12   1        1.14       26.55     11.05 o 
  -3 -12   1      118.34      135.35     12.23 o 
  -2 -12   1       51.63       57.54     10.08 o 
  -1 -12   1      502.25      556.87     15.22 o 
   0 -12   1       38.29       56.36      8.62 o 
   1 -12   1     3506.90     3437.51     71.08 o 
   2 -12   1      457.34      456.14     22.13 o 
   3 -12   1      900.31      858.92     24.22 o 
   4 -12   1     1258.79     1277.22     36.51 o 
   5 -12   1        1.77       -0.85      9.38 o 
   6 -12   1      232.81      191.25     14.32 o 
   7 -12   1       64.80       66.06     13.82 o 
   8 -12   1       22.49       -8.46     12.69 o 
   9 -12   1        9.76       15.49     14.73 o 
  -7 -11   1       61.71       69.12     14.73 o 
  -6 -11   1      932.46      868.48     28.66 o 
  -5 -11   1       12.31       17.26     11.05 o 
  -4 -11   1       25.11       26.55     10.62 o 
  -3 -11   1     1571.43     1552.37     70.81 o 
  -2 -11   1        5.69        1.01     23.24 o 
  -1 -11   1     2888.94     2857.67     47.52 o 
   0 -11   1       99.17      146.99     14.30 o 
   1 -11   1      576.13      561.41     23.11 o 
   2 -11   1     1706.16     1694.77     39.03 o 
   3 -11   1      373.58      368.45     15.65 o 
   4 -11   1       99.02       91.68     10.08 o 
   5 -11   1     1613.03     1562.05     37.46 o 
   6 -11   1      287.35      296.73     15.41 o 
   7 -11   1       88.15       92.14     12.23 o 
   8 -11   1      117.87      118.00     14.32 o 
   9 -11   1      121.36      134.46     16.37 o 
  -8 -10   1      352.82      335.18     21.24 o 
  -7 -10   1      625.42      624.42     25.50 o 
  -6 -10   1        9.29       14.16     11.05 o 
  -5 -10   1       78.89       79.51     12.23 o 
  -4 -10   1     1261.16     1177.04     30.24 o 
  -3 -10   1       55.79       76.29      9.00 o 
  -2 -10   1       48.54       49.64      6.13 o 
  -1 -10   1      945.62      876.69     17.80 o 
   0 -10   1      908.09     1049.71     23.66 o 
   1 -10   1      165.48      173.09      7.45 o 
   2 -10   1       34.78       27.24     14.38 o 
   3 -10   1      457.81      426.06     15.65 o 
   4 -10   1      686.04      664.28     29.87 o 
   5 -10   1      724.71      702.37     55.32 o 
   6 -10   1      161.88      150.77     16.60 o 
   7 -10   1      780.22      816.53     43.15 o 
   8 -10   1      221.48      255.76     15.93 o 
   9 -10   1       20.14       22.57     14.73 o 
  10 -10   1       93.46      123.92     30.98 o 
  -8  -9   1       71.37       76.22     14.73 o 
  -7  -9   1       37.01       55.14     12.69 o 
  -6  -9   1      578.58      599.98     22.33 o 
  -5  -9   1     2005.36     1965.29     91.84 o 
  -4  -9   1       51.78       56.81      9.00 o 
  -3  -9   1     3536.88     3480.90     71.78 o 
  -2  -9   1     3734.54     3580.40     58.12 o 
  -1  -9   1       17.34        3.62      4.36 o 
   0  -9   1     1434.75     1401.96     25.04 o 
   1  -9   1       33.41       34.92      5.31 o 
   2  -9   1       10.66       11.65      3.73 o 
   3  -9   1       87.75       57.49      7.82 o 
   4  -9   1       16.53       15.00      6.91 o 
   5  -9   1     1011.13      999.85     24.89 o 
   6  -9   1      212.91      217.81     22.13 o 
   7  -9   1       16.05       11.06     10.62 o 
   8  -9   1      636.58      615.73     22.85 o 
   9  -9   1      131.61      141.63     15.08 o 
  10  -9   1       22.10       26.55     28.77 o 
  -9  -8   1      431.23      427.74     40.94 o 
  -8  -8   1      260.98      267.85     19.14 o 
  -7  -8   1      266.11      284.11     19.92 o 
  -6  -8   1       23.89       33.19     15.49 o 
  -5  -8   1      108.41      116.79     28.77 o 
  -4  -8   1     4557.62     4389.86     88.15 o 
  -3  -8   1      435.20      459.43     15.49 o 
  -2  -8   1      775.23      832.93     16.21 o 
  -1  -8   1     6083.67     6444.29    101.20 o 
   0  -8   1     1824.90     1815.20     30.17 o 
   1  -8   1        1.43        5.75      3.68 o 
   2  -8   1     3954.79     4162.72     65.43 o 
   3  -8   1     2138.99     2123.89     34.71 o 
   4  -8   1      423.76      437.74     14.80 o 
   5  -8   1      158.57      138.89     10.08 o 
   6  -8   1       97.89       88.23      9.38 o 
   7  -8   1     1191.60     1199.95     43.15 o 
   8  -8   1       99.38      119.50     12.69 o 
   9  -8   1        0.84      -13.07     13.07 o 
  10  -8   1      401.66      431.52     39.83 o 
  -9  -7   1       51.22       42.49     14.73 o 
  -8  -7   1      196.52      196.40     16.37 o 
  -7  -7   1      941.73      889.14     27.65 o 
  -6  -7   1      892.08      848.42     29.87 o 
  -5  -7   1      873.74      846.01     23.32 o 
  -4  -7   1     1035.63     1020.30     56.43 o 
  -3  -7   1     1181.12     1252.08     28.66 o 
  -2  -7   1     4166.79     4180.80     79.01 o 
  -1  -7   1       87.73      121.51      5.69 o 
   0  -7   1       66.08      103.13      5.42 o 
   1  -7   1    10838.67    11415.88    176.50 o 
   2  -7   1       64.77       74.74      7.71 o 
   3  -7   1      773.87      803.88     14.64 o 
   4  -7   1     1537.46     1481.03     25.30 o 
   5  -7   1      286.57      284.94     12.23 o 
   6  -7   1       69.40       67.43      9.00 o 
   7  -7   1        7.37       14.30      9.96 o 
   8  -7   1        0.15       -9.67      9.67 o 
   9  -7   1      287.77      331.94     30.98 o 
  10  -7   1        0.46      -15.49     28.77 o 
  -9  -6   1      203.28      228.79     25.45 o 
  -8  -6   1      165.12      144.47     14.73 o 
  -7  -6   1      488.16      476.57     19.63 o 
  -6  -6   1     2483.65     2272.47     50.40 o 
  -5  -6   1       14.91       34.74      7.69 o 
  -4  -6   1     1358.26     1363.89     36.51 o 
  -3  -6   1      290.88      273.77     11.66 o 
  -2  -6   1      557.90      585.88     14.21 o 
  -1  -6   1     2518.86     2658.28     42.50 o 
   0  -6   1      629.24      794.95     16.05 o 
   1  -6   1      819.45      823.57     15.22 o 
   2  -6   1     1593.13     1520.90     24.97 o 
   3  -6   1     1790.25     1678.98     27.54 o 
   4  -6   1      128.10      130.11      6.15 o 
   5  -6   1     2775.76     2787.92     44.92 o 
   6  -6   1     1789.79     1775.01     39.69 o 
   7  -6   1      196.10      198.57     11.39 o 
   8  -6   1      208.09      206.00     13.07 o 
   9  -6   1       32.95       66.39     24.34 o 
  10  -6   1        9.38        6.64     28.77 o 
 -10  -5   1      157.80      161.54     19.92 o 
  -9  -5   1       15.11       -0.12     14.38 o 
  -8  -5   1      201.43      189.88     23.24 o 
  -7  -5   1       35.53       37.30      9.67 o 
  -6  -5   1      511.53      504.41     18.58 o 
  -5  -5   1        7.04        8.85      7.36 o 
  -4  -5   1     2996.96     2856.16     59.21 o 
  -3  -5   1      582.10      626.06     17.00 o 
  -2  -5   1      242.52      345.52     13.63 o 
  -1  -5   1      878.90      945.39     16.06 o 
   0  -5   1      410.01      529.15      9.74 o 
   1  -5   1    11264.08    11904.92    194.43 o 
   2  -5   1     1318.07     1394.88     22.93 o 
   3  -5   1      208.11      219.77      6.62 o 
   4  -5   1     6609.85     6638.39    129.76 o 
   5  -5   1      524.71      527.01     11.63 o 
   6  -5   1       58.69       55.39      9.40 o 
   7  -5   1     1246.28     1250.61     65.28 o 
   8  -5   1      317.96      330.14     15.08 o 
   9  -5   1        0.36       -8.85     24.34 o 
  10  -5   1      135.12      134.99     30.98 o 
 -10  -4   1        4.67       11.62     13.64 o 
  -9  -4   1      754.14      724.59     26.55 o 
  -8  -4   1       16.71       24.07     11.39 o 
  -7  -4   1       43.83       46.19      9.67 o 
  -6  -4   1     2317.78     2230.26     48.83 o 
  -5  -4   1     2488.23     2350.37    106.22 o 
  -4  -4   1       67.65       59.70      9.96 o 
  -3  -4   1      930.11     1028.43     23.32 o 
  -2  -4   1     3667.59     3443.28     90.73 o 
  -1  -4   1       71.43       93.44      3.01 o 
   0  -4   1       22.00       34.38      1.81 o 
   1  -4   1       53.33       54.30      7.06 o 
   2  -4   1      250.75      261.48      5.86 o 
   3  -4   1     2351.67     2313.71     36.87 o 
   4  -4   1       37.44       42.30      3.40 o 
   5  -4   1     1946.98     2003.35     48.14 o 
   6  -4   1     1733.40     1689.05     31.96 o 
   7  -4   1      257.04      268.89     10.70 o 
   8  -4   1       54.89       46.47     19.92 o 
   9  -4   1      744.92      798.86     44.26 o 
  10  -4   1       90.05       50.90     28.77 o 
 -10  -3   1       83.86       75.56     15.37 o 
  -9  -3   1       12.02       26.03     11.66 o 
  -8  -3   1       58.11       50.26     16.60 o 
  -7  -3   1     1299.26     1176.78     30.83 o 
  -6  -3   1        9.94       11.95      7.36 o 
  -5  -3   1       74.16       71.86     17.70 o 
  -4  -3   1     2737.05     2526.46     76.35 o 
  -3  -3   1      847.43      812.77     47.58 o 
  -2  -3   1        0.29        4.43      3.32 o 
  -1  -3   1     4724.64     4748.70     73.58 o 
   0  -3   1      669.65      710.97     11.88 o 
   1  -3   1     3695.43     3953.30     61.22 o 
   2  -3   1    10908.87    11741.86    180.24 o 
   3  -3   1       12.92       13.41      1.90 o 
   4  -3   1     1024.78     1115.31     19.40 o 
   5  -3   1        8.47        3.43      3.49 o 
   6  -3   1        0.58        2.21      4.43 o 
   7  -3   1     1383.29     1393.89     25.94 o 
   8  -3   1      180.54      211.21     11.66 o 
   9  -3   1        0.48       -2.21     24.34 o 
  10  -3   1      291.94      245.63     33.19 o 
 -10  -2   1      150.84      149.89     15.37 o 
  -9  -2   1      132.14      103.95     13.38 o 
  -8  -2   1        1.36       -3.95      9.67 o 
  -7  -2   1      437.81      429.99     58.64 o 
  -6  -2   1     1739.41     1749.48     38.74 o 
  -5  -2   1       57.79       35.96      5.94 o 
  -4  -2   1     1552.48     1569.22     26.15 o 
  -3  -2   1     1103.85      964.54     21.74 o 
  -2  -2   1     5450.49     5386.84    102.95 o 
  -1  -2   1      360.36      387.35     11.06 o 
   0  -2   1     1941.85     1930.07     30.17 o 
   1  -2   1     1719.92     1913.14     37.46 o 
   2  -2   1        7.26       12.87      2.51 o 
   3  -2   1       12.22       11.06      3.13 o 
   4  -2   1     3200.13     3286.65     51.82 o 
   5  -2   1       14.18        8.99      3.49 o 
   6  -2   1     2137.98     2193.05     37.26 o 
   7  -2   1      442.71      428.56     16.37 o 
   8  -2   1       27.40       29.72     13.28 o 
   9  -2   1      403.86      435.41     18.77 o 
  10  -2   1        3.26        8.85     26.55 o 
 -11  -1   1       31.82       15.49     15.49 o 
 -10  -1   1       10.40       -0.74     11.88 o 
  -9  -1   1      116.91      125.86     13.38 o 
  -8  -1   1      143.96      147.54     18.81 o 
  -7  -1   1        5.23        3.69     15.49 o 
  -6  -1   1      361.56      355.69     14.38 o 
  -5  -1   1      643.53      606.37     13.57 o 
  -4  -1   1     1784.38     1807.76     30.01 o 
  -3  -1   1      762.30      747.26     16.33 o 
  -2  -1   1     1643.61     1608.06     25.84 o 
  -1  -1   1     3307.05     3613.91     55.67 o 
   0  -1   1      730.17      850.72     13.16 o 
   2  -1   1     9016.16     9572.31    153.70 o 
   3  -1   1     1299.57     1346.44     22.48 o 
   4  -1   1      407.85      405.55     14.47 o 
   5  -1   1      947.31      991.04     18.39 o 
   6  -1   1       30.83       48.07      6.64 o 
   7  -1   1        6.64       19.92      7.92 o 
   8  -1   1       30.58       17.70      7.92 o 
   9  -1   1      103.55       97.37     11.88 o 
  10  -1   1      169.37      172.61     30.98 o 
 -10   0   1      106.37      127.37     24.34 o 
  -9   0   1       11.98       25.86     16.60 o 
  -8   0   1       44.96       68.93     11.06 o 
  -7   0   1      498.54      473.35     24.34 o 
  -6   0   1      753.98      747.60     20.74 o 
  -5   0   1     1012.74     1005.90     18.39 o 
  -4   0   1     1611.28     1547.29     25.84 o 
  -3   0   1      230.03      231.53      9.06 o 
  -2   0   1     5237.97     5361.21    147.24 o 
  -1   0   1      510.31      514.98      8.45 o 
   0   0   1       38.19       38.73      2.35 o 
   1   0   1       69.24       59.52      4.43 o 
   2   0   1     6170.50     6054.12     93.52 o 
   3   0   1     3461.52     3298.10     51.82 o 
   4   0   1     2443.60     2366.90     38.21 o 
   5   0   1      979.74     1082.09     47.47 o 
   6   0   1        8.33       43.77      7.71 o 
   7   0   1      740.19      692.17     21.24 o 
   8   0   1      337.91      323.93     26.55 o 
   9   0   1      137.62      122.71     13.38 o 
  10   0   1       11.73        4.43     11.88 o 
 -10   1   1        9.53        2.21     12.06 o 
  -9   1   1      274.71      312.02     16.75 o 
  -8   1   1     1070.57      981.07     27.01 o 
  -7   1   1      168.53      178.03     14.38 o 
  -6   1   1      505.32      550.18     14.41 o 
  -5   1   1     2719.55     2604.65     64.66 o 
  -4   1   1       97.82      100.30      6.61 o 
  -3   1   1      416.18      395.42      8.03 o 
  -2   1   1      117.59      110.87      8.81 o 
   0   1   1     1334.02     1488.28     23.40 o 
   1   1   1       12.63       12.49      4.51 o 
   2   1   1        8.76       18.75      1.48 o 
   3   1   1     7922.40     8060.80    124.97 o 
   4   1   1      413.32      366.85     10.84 o 
   5   1   1        9.21       30.46      3.49 o 
   6   1   1     3233.51     3093.69     63.64 o 
   7   1   1      439.34      423.01     25.45 o 
   8   1   1       87.00       86.90     11.39 o 
   9   1   1      213.88      205.84     30.98 o 
  10   1   1      360.13      342.95     19.07 o 
 -11   2   1        5.28        2.21     30.98 o 
 -10   2   1      163.80      161.54     30.98 o 
  -9   2   1      128.02      127.29     17.70 o 
  -8   2   1       22.30       33.19      8.09 o 
  -7   2   1     1297.33     1305.14     31.37 o 
  -6   2   1      299.96      280.41      9.17 o 
  -5   2   1      922.23      875.25     16.34 o 
  -4   2   1     5981.77     6029.18     93.96 o 
  -3   2   1      362.68      380.25      8.03 o 
  -2   2   1      280.35      314.68      7.20 o 
  -1   2   1      709.58      790.93     17.52 o 
   0   2   1     2918.86     3215.35     68.85 o 
   1   2   1     1698.28     1895.15     45.17 o 
   2   2   1     2795.29     2876.99     56.97 o 
   3   2   1     1149.40     1150.17     19.40 o 
   4   2   1     4878.81     4992.22     78.98 o 
   5   2   1     1525.63     1512.74     36.51 o 
   6   2   1        0.63       -0.44      7.36 o 
   7   2   1      548.00      526.37     19.14 o 
   8   2   1      507.46      484.33     19.63 o 
   9   2   1       29.69       14.11     11.39 o 
  10   2   1      116.90      128.62     18.81 o 
 -11   3   1       11.27       28.77     30.98 o 
 -10   3   1        9.28        0.00     26.55 o 
  -9   3   1      207.57      218.39     13.64 o 
  -8   3   1       24.62       24.97      8.85 o 
  -7   3   1       76.71       85.55      8.69 o 
  -6   3   1      882.47      896.63     19.39 o 
  -5   3   1     1697.21     1671.91     35.89 o 
  -4   3   1     3830.73     3880.37     61.15 o 
  -3   3   1       37.91       26.63      4.15 o 
  -2   3   1     7634.66     8639.09    249.82 o 
  -1   3   1      647.84      715.83     12.77 o 
   0   3   1      904.30      907.83     22.13 o 
   1   3   1     3446.49     3919.96     96.80 o 
   2   3   1      409.12      468.20     12.74 o 
   3   3   1     2706.41     2748.19     55.40 o 
   4   3   1     1602.34     1703.84     36.55 o 
   5   3   1       18.19       30.18      7.36 o 
   6   3   1     1612.16     1454.62     34.00 o 
   7   3   1      154.49      155.04     11.39 o 
   8   3   1        0.13       -0.34     17.70 o 
   9   3   1      320.86      367.20     18.41 o 
  10   3   1      349.52      409.39     26.55 o 
 -11   4   1       36.12       59.75     30.98 o 
 -10   4   1       19.22       30.98     30.98 o 
  -9   4   1       46.05       59.75     26.55 o 
  -8   4   1      326.95      359.21     16.37 o 
  -7   4   1       44.59       51.62      8.17 o 
  -6   4   1     1011.60     1045.56     37.28 o 
  -5   4   1       53.08       63.54     10.58 o 
  -4   4   1      797.33      909.85     50.67 o 
  -3   4   1     1043.23      967.34     16.51 o 
  -2   4   1     1736.12     1701.24     28.05 o 
  -1   4   1       36.53       48.23      5.63 o 
   0   4   1     6647.71     6642.11    126.47 o 
   1   4   1       35.28       21.16      1.81 o 
   2   4   1     6574.38     7223.24    168.02 o 
   3   4   1       52.24       55.71      6.64 o 
   4   4   1     1013.01     1142.59     26.46 o 
   5   4   1      650.40      645.62     32.09 o 
   6   4   1       27.37       33.19      9.00 o 
   7   4   1       40.40       37.94      9.67 o 
   8   4   1      883.79      842.71     26.55 o 
   9   4   1        9.40        6.64     18.81 o 
  10   4   1       49.13       33.51     15.08 o 
 -10   5   1       49.82      112.86     30.98 o 
  -9   5   1      138.87      183.67     28.77 o 
  -8   5   1        1.00       18.81      9.67 o 
  -7   5   1       44.80       51.65      6.44 o 
  -6   5   1       42.63       42.75      7.36 o 
  -5   5   1      147.94      149.48      7.59 o 
  -4   5   1     1808.77     2038.46     69.81 o 
  -3   5   1      362.79      383.31      8.45 o 
  -2   5   1     2580.50     2549.21     40.36 o 
  -1   5   1     1352.63     1359.82     22.55 o 
   0   5   1       45.85       42.12      3.63 o 
   1   5   1     3207.36     3398.58     77.45 o 
   2   5   1     1755.96     1685.71     37.43 o 
   3   5   1      256.68      291.48     11.66 o 
   4   5   1      769.53      679.62     18.58 o 
   5   5   1     1706.50     1531.04     34.97 o 
   6   5   1       50.10       58.08      9.38 o 
   7   5   1       12.70        3.48     11.06 o 
   8   5   1      315.10      347.99     18.01 o 
   9   5   1       83.16       70.13     14.73 o 
  10   5   1      162.18      183.67     22.13 o 
 -10   6   1        4.56      -28.77     28.77 o 
  -9   6   1      118.57      134.99     26.55 o 
  -8   6   1      565.16      604.07     21.24 o 
  -7   6   1      203.85      227.75     30.98 o 
  -6   6   1       12.84        5.16      4.93 o 
  -5   6   1     1387.15     1397.79     24.55 o 
  -4   6   1      743.14      764.29     15.22 o 
  -3   6   1      523.99      492.21     10.06 o 
  -2   6   1      136.39      145.17      6.05 o 
  -1   6   1      230.94      224.62      7.82 o 
   0   6   1     4668.33     4701.79     73.58 o 
   1   6   1      945.97     1136.19     33.19 o 
   2   6   1       48.20       26.82      4.24 o 
   3   6   1     7058.88     6941.25    135.02 o 
   4   6   1     2245.75     2225.60     47.55 o 
   5   6   1        0.28        6.64      7.36 o 
   6   6   1      469.57      508.60     19.92 o 
   7   6   1     1132.95      998.00     29.24 o 
   8   6   1      103.67      113.43     14.38 o 
   9   6   1      182.20      168.58     16.75 o 
 -10   7   1      101.44      126.14     30.98 o 
  -9   7   1      299.09      305.38     30.98 o 
  -8   7   1       26.66       20.65     14.38 o 
  -7   7   1      355.50      393.98     17.00 o 
  -6   7   1     1784.32     1852.98     41.27 o 
  -5   7   1       13.62       11.91      4.79 o 
  -4   7   1      125.62      132.32      9.49 o 
  -3   7   1     3335.52     3451.63     54.82 o 
  -2   7   1       43.78       37.63      5.74 o 
  -1   7   1      233.67      224.96     18.81 o 
   0   7   1       10.47       22.06      3.83 o 
   1   7   1      119.51      117.76      5.45 o 
   2   7   1     2645.48     2740.88     59.75 o 
   3   7   1      108.49       97.05      5.23 o 
   4   7   1     2268.21     2256.68     47.55 o 
   5   7   1      473.49      451.71     17.54 o 
   6   7   1        8.94        8.00      9.38 o 
   7   7   1       56.70       63.43     12.69 o 
   8   7   1      652.01      648.53     24.45 o 
   9   7   1       70.86      117.30     16.37 o 
 -10   8   1       36.59        8.85     28.77 o 
  -9   8   1        4.81       10.82     13.07 o 
  -8   8   1      756.64      760.41     24.45 o 
  -7   8   1      379.90      388.74     17.94 o 
  -6   8   1       26.09       43.61      9.00 o 
  -5   8   1     1071.12     1057.91     34.30 o 
  -4   8   1      139.61      113.29      5.23 o 
  -3   8   1      157.48      149.47      6.50 o 
  -2   8   1       47.74       37.20      4.55 o 
  -1   8   1      292.03      319.86     10.95 o 
   0   8   1        9.49       21.36      4.15 o 
   1   8   1       23.36       34.78      4.55 o 
   2   8   1      879.18      915.97     17.80 o 
   3   8   1      529.91      498.74     27.66 o 
   4   8   1     2876.24     2608.68    147.16 o 
   5   8   1     1024.97     1003.97     28.04 o 
   6   8   1     1331.50     1231.79     33.40 o 
   7   8   1      382.86      424.41     20.16 o 
   8   8   1        4.41        6.76     14.38 o 
   9   8   1      248.12      223.89     19.63 o 
 -10   9   1       21.17        2.21     26.55 o 
  -9   9   1        4.07       -6.39     13.07 o 
  -8   9   1        0.48      -10.62     11.05 o 
  -7   9   1      273.46      275.61     15.41 o 
  -6   9   1      689.70      720.56     21.74 o 
  -5   9   1       47.62       40.77      8.50 o 
  -4   9   1      263.96      260.38     11.66 o 
  -3   9   1     5142.52     5191.30     82.44 o 
  -2   9   1       20.29       40.11      6.32 o 
  -1   9   1      207.31      229.04      9.39 o 
   0   9   1     4216.92     4287.19     68.46 o 
   1   9   1       41.10       68.64      5.45 o 
   2   9   1     1407.47     1398.36     25.84 o 
   3   9   1      955.91      883.17     34.30 o 
   4   9   1      390.64      421.87     19.92 o 
   5   9   1     1971.10     1928.22     44.41 o 
   6   9   1      260.04      221.43     25.45 o 
   7   9   1       62.96       85.02     14.32 o 
   8   9   1      463.43      450.71     24.34 o 
 -10  10   1       54.23       55.32     28.77 o 
  -9  10   1      207.81      185.04     16.75 o 
  -8  10   1       86.77       92.94     13.82 o 
  -7  10   1       34.25        5.69     10.62 o 
  -6  10   1        5.50       -7.49     10.08 o 
  -5  10   1     1372.47     1361.31     33.62 o 
  -4  10   1     1768.69     1727.22     38.31 o 
  -3  10   1        9.14       14.69      5.06 o 
  -2  10   1     2238.34     2324.98     39.08 o 
  -1  10   1     2955.03     3209.79     63.36 o 
   0  10   1       91.49      115.20      9.94 o 
   1  10   1     1169.58     1189.76     22.93 o 
   2  10   1     5270.81     5163.50     82.46 o 
   3  10   1      216.70      246.59     13.23 o 
   4  10   1       39.23       37.80     17.70 o 
   5  10   1      300.36      290.27     15.93 o 
   6  10   1       16.73       16.87     12.23 o 
   7  10   1      877.21      899.05     30.24 o 
   8  10   1       19.84       28.77     16.60 o 
  -9  11   1        1.67       29.93     14.32 o 
  -8  11   1       66.00       73.51     13.82 o 
  -7  11   1       49.29       40.94     11.05 o 
  -6  11   1       47.55       39.09     11.66 o 
  -5  11   1        5.52        9.77     12.17 o 
  -4  11   1      221.89      231.87     23.24 o 
  -3  11   1      413.52      400.73     15.65 o 
  -2  11   1      418.71      400.41     16.66 o 
  -1  11   1      186.77      182.74      8.76 o 
   0  11   1     6828.44     6956.77    110.15 o 
   1  11   1     2830.07     2944.36     49.73 o 
   2  11   1        1.63        2.82      8.50 o 
   3  11   1     5162.11     5106.12    170.39 o 
   4  11   1      683.10      727.85     47.58 o 
   5  11   1      100.42       95.67     13.82 o 
   6  11   1      432.03      438.43     20.74 o 
   7  11   1      846.07      795.64     29.61 o 
  -9  12   1      201.02      225.54     18.41 o 
  -8  12   1       12.05       -2.21     13.82 o 
  -7  12   1      473.29      488.03     21.08 o 
  -6  12   1      287.49      317.44     17.00 o 
  -5  12   1       16.53        3.92     10.08 o 
  -4  12   1        0.82        3.32      9.39 o 
  -3  12   1       79.36       95.52     15.49 o 
  -2  12   1        1.25        6.64     13.28 o 
  -1  12   1      580.53      479.96     14.44 o 
   0  12   1      114.80      130.40      8.03 o 
   1  12   1       65.23       64.63      7.45 o 
   2  12   1     1771.35     1807.70     67.49 o 
   3  12   1       25.26       29.72     10.62 o 
   4  12   1        1.79       -4.43     10.62 o 
   5  12   1     1996.06     1998.88     47.55 o 
   6  12   1      314.36      363.20     22.13 o 
   7  12   1        5.56        8.30     15.41 o 
  -8  13   1      123.66      146.02     17.00 o 
  -7  13   1      387.37      385.87     22.13 o 
  -6  13   1       37.59       13.69     12.23 o 
  -5  13   1      370.27      411.57     21.02 o 
  -4  13   1      450.00      437.12     18.78 o 
  -3  13   1       66.98       44.41     11.66 o 
  -2  13   1      193.79      197.72     13.23 o 
  -1  13   1     1314.91     1244.72     32.05 o 
   0  13   1      265.17      262.22     25.82 o 
   1  13   1      382.80      347.77     13.16 o 
   2  13   1       45.71       43.37     11.66 o 
   3  13   1      214.89      191.79     14.80 o 
   4  13   1      940.80      836.27     28.04 o 
   5  13   1        1.03       -1.97     13.82 o 
   6  13   1       62.73       62.91     15.93 o 
  -8  14   1       31.97       39.83     19.92 o 
  -7  14   1       10.05      -11.80     13.82 o 
  -6  14   1      409.19      448.59     21.08 o 
  -5  14   1      270.17      253.42     16.37 o 
  -4  14   1      224.12      200.39     14.80 o 
  -3  14   1     2341.83     2236.42     51.57 o 
  -2  14   1      155.80      149.63     13.82 o 
  -1  14   1       72.58       94.68     12.23 o 
   0  14   1       68.51       77.79     16.60 o 
   1  14   1       30.54       32.46     11.66 o 
   2  14   1      180.11      209.75     14.80 o 
   3  14   1       25.73       39.00     12.23 o 
   4  14   1       71.65       72.93     14.80 o 
   5  14   1      677.36      649.93     28.04 o 
   6  14   1      625.30      651.53     30.98 o 
  -7  15   1      155.70      150.48     24.34 o 
  -6  15   1       11.21      -10.41     13.23 o 
  -5  15   1       47.49       53.70     25.45 o 
  -4  15   1      171.76      170.37     16.37 o 
  -3  15   1       29.02       30.46     13.23 o 
  -2  15   1       43.21       44.50     13.82 o 
  -1  15   1     2215.99     2196.56     51.57 o 
   0  15   1        3.51       -1.92     11.66 o 
   1  15   1        1.26      -13.28     17.70 o 
   2  15   1      896.55      918.05     47.58 o 
   3  15   1       22.72       41.80     13.82 o 
   4  15   1      643.74      742.09     28.92 o 
   5  15   1       41.31       50.37     16.37 o 
  -6  16   1      210.84      214.65     26.55 o 
  -5  16   1        2.57      -11.06     14.08 o 
  -4  16   1      187.71      175.87     17.00 o 
  -3  16   1      422.45      418.84     21.08 o 
  -2  16   1      791.60      730.55     26.46 o 
  -1  16   1      108.27      108.45     15.41 o 
   1  16   1      946.81     1066.62     46.47 o 
   2  16   1       42.49       35.41     22.13 o 
   3  16   1        8.07       21.31     14.80 o 
   4  16   1      494.90      487.88     24.22 o 
  -5  17   1       15.30       28.77     22.13 o 
  -4  17   1        8.93        8.97     18.81 o 
  -3  17   1        2.33        4.19     14.80 o 
  -2  17   1       26.84       26.89     15.41 o 
  -1  17   1      802.34      728.95     28.04 o 
   0  17   1      222.57      154.90     28.77 o 
   1  17   1      131.38      165.97     26.55 o 
   2  17   1     1548.38     1639.76     64.17 o 
   3  17   1      321.43      356.28     35.41 o 
   4  17   1       12.55       19.92     19.92 o 
  -4  18   1      116.76      110.65     24.34 o 
  -3  18   1       50.97       53.11     22.13 o 
  -2  18   1       30.83       27.82     16.37 o 
  -1  18   1        1.57      -15.49     24.34 o 
   0  18   1      358.00      325.30     35.41 o 
   2  18   1       15.87       11.06     26.55 o 
  -3  19   1      137.91      141.63     26.55 o 
   0  19   1       43.19       88.52     28.77 o 
   1  19   1       51.37       66.39     28.77 o 
   1 -19   2      273.44      252.27     33.19 o 
   2 -19   2       93.85      139.41     30.98 o 
   3 -19   2        1.36      -12.88     17.00 o 
  -2 -18   2      407.46      453.65     37.62 o 
   0 -18   2       74.35       53.11     28.77 o 
   1 -18   2       66.93       37.62     26.55 o 
   2 -18   2      188.90      198.89     19.14 o 
   3 -18   2      358.94      375.87     21.74 o 
   4 -18   2       90.63       72.32     17.94 o 
   5 -18   2       64.37       46.47     24.34 o 
  -3 -17   2       95.24       81.88     26.55 o 
  -2 -17   2       51.36       39.83     24.34 o 
  -1 -17   2      209.52      243.42     28.77 o 
   0 -17   2        6.61      -11.06     24.34 o 
   1 -17   2      237.94      291.89     21.02 o 
   2 -17   2      121.02       98.14     15.93 o 
   3 -17   2      106.16       83.31     15.93 o 
   4 -17   2      430.79      411.49     40.94 o 
   5 -17   2      376.91      384.12     35.41 o 
   6 -17   2       55.69       33.19     24.34 o 
  -5 -16   2      494.24      539.95     35.41 o 
  -4 -16   2       44.86       44.26     26.55 o 
  -3 -16   2       66.46       73.03     26.55 o 
  -2 -16   2     1160.05     1155.14     50.90 o 
  -1 -16   2        2.41      -11.06     22.13 o 
   0 -16   2        3.74        6.64     24.34 o 
   1 -16   2     1538.95     1483.11     78.56 o 
   2 -16   2        2.08       -3.51     12.69 o 
   3 -16   2       71.52       79.26     25.45 o 
   4 -16   2      205.23      180.38     17.00 o 
   5 -16   2       53.49       59.19     14.32 o 
   6 -16   2      175.63      179.25     18.58 o 
   7 -16   2       51.63       73.03     26.55 o 
  -5 -15   2        6.64        6.20     14.73 o 
  -4 -15   2     1037.04     1049.08     33.40 o 
  -3 -15   2      473.68      461.89     21.74 o 
  -2 -15   2       49.76       19.92     22.13 o 
  -1 -15   2      833.32      849.76     42.05 o 
   0 -15   2     1948.80     1918.59     59.75 o 
   1 -15   2       13.96       33.19     12.23 o 
   2 -15   2      545.71      460.73     34.30 o 
   3 -15   2     1235.63     1201.67     81.88 o 
   4 -15   2        0.61       -4.95     13.23 o 
   5 -15   2       11.69        1.82     13.23 o 
   6 -15   2       32.53       25.97     30.98 o 
   7 -15   2        8.52        8.52     15.41 o 
   8 -15   2       54.87       -6.64     26.55 o 
  -6 -14   2        4.03        1.33     14.73 o 
  -5 -14   2     1815.81     1883.68     81.88 o 
  -4 -14   2       18.53       10.80     12.69 o 
  -3 -14   2      277.29      304.31     17.54 o 
  -2 -14   2     1115.62     1190.00     52.00 o 
  -1 -14   2      429.27      431.52     28.77 o 
   0 -14   2       33.27       55.48     10.62 o 
   1 -14   2     1033.19     1073.75     68.60 o 
   2 -14   2      696.66      694.29     23.32 o 
   3 -14   2        4.00        4.98     12.23 o 
   4 -14   2      278.55      270.19     21.02 o 
   5 -14   2      150.62      158.09     14.80 o 
   6 -14   2        4.56       17.05     12.69 o 
   7 -14   2      200.27      174.03     22.13 o 
   8 -14   2       67.02       98.89     36.51 o 
  -6 -13   2      206.49      238.48     19.14 o 
  -5 -13   2      160.71      129.03     18.81 o 
  -4 -13   2       11.71       33.45     12.69 o 
  -3 -13   2      611.15      618.34     23.32 o 
  -2 -13   2      402.82      417.84     19.51 o 
  -1 -13   2      974.71     1018.04     28.04 o 
   0 -13   2     1043.05     1097.13     28.04 o 
   1 -13   2        2.12       12.43      9.38 o 
   2 -13   2       19.80       12.65     10.62 o 
   3 -13   2     2775.85     2627.87     63.07 o 
   4 -13   2      255.31      281.19     21.02 o 
   5 -13   2        1.48      -10.62     10.62 o 
   6 -13   2       94.24      104.69     16.60 o 
   7 -13   2      364.80      370.09     19.14 o 
   8 -13   2      171.57      175.14     25.45 o 
   9 -13   2        5.01       -8.85     24.34 o 
  -7 -12   2     1197.44     1280.21    104.01 o 
  -6 -12   2      307.98      290.25     19.14 o 
  -5 -12   2       54.88       49.20     12.23 o 
  -4 -12   2      531.74      490.55     20.74 o 
  -3 -12   2     1224.12     1166.28     79.66 o 
  -2 -12   2      176.89      174.52     15.49 o 
  -1 -12   2      101.70      101.82      7.66 o 
   0 -12   2     4473.62     4247.43     68.83 o 
   1 -12   2     2205.52     2267.37     71.92 o 
   2 -12   2     1387.99     1376.66     32.75 o 
   3 -12   2       39.26       55.07     10.08 o 
   4 -12   2      526.70      493.13     18.58 o 
   5 -12   2      564.50      527.00     52.00 o 
   6 -12   2       17.41       19.03     11.66 o 
   7 -12   2      104.71       86.28     13.82 o 
   8 -12   2      316.68      333.63     19.14 o 
   9 -12   2      107.20      117.63     16.75 o 
  -7 -11   2       81.40       78.71     15.93 o 
  -6 -11   2        8.45        8.02     12.23 o 
  -5 -11   2     3009.65     3032.76     70.81 o 
  -4 -11   2      331.77      302.68     16.60 o 
  -3 -11   2        4.14        6.64      9.00 o 
  -2 -11   2     3674.75     3766.51     77.16 o 
  -1 -11   2       45.82       44.77      5.66 o 
   0 -11   2       92.46      112.66      6.98 o 
   1 -11   2      263.22      254.81     12.23 o 
   2 -11   2       47.50       40.45      9.00 o 
   3 -11   2      579.68      637.64     22.13 o 
   4 -11   2       31.12       31.86      9.00 o 
   5 -11   2      217.08      211.98     13.82 o 
   6 -11   2      876.34      900.30     26.46 o 
   7 -11   2      263.95      285.03     16.60 o 
   8 -11   2        0.55        3.25     12.69 o 
   9 -11   2      206.15      199.18     18.01 o 
  -8 -10   2        7.12       24.45     32.09 o 
  -7 -10   2      631.83      609.40     25.50 o 
  -6 -10   2     1087.13     1036.03     30.98 o 
  -5 -10   2       14.03       22.45     13.28 o 
  -4 -10   2     1166.44     1102.90     29.24 o 
  -3 -10   2     2170.77     2148.97     46.63 o 
  -2 -10   2     3000.92     2973.08     49.14 o 
  -1 -10   2     1185.64     1134.33     21.20 o 
   0 -10   2     2789.95     2969.27     48.90 o 
   1 -10   2       26.56       27.54      5.50 o 
   2 -10   2      168.04      164.42     10.08 o 
   3 -10   2      865.16      825.19     21.74 o 
   4 -10   2        0.58        4.43      8.50 o 
   5 -10   2     1123.44     1211.42     29.61 o 
   6 -10   2       54.68       36.69     16.60 o 
   7 -10   2       12.70        9.74     12.17 o 
   8 -10   2      170.17      172.19     14.73 o 
   9 -10   2      103.50      113.85     15.08 o 
  -8  -9   2      197.83      209.80     38.73 o 
  -7  -9   2       64.68       64.87     13.07 o 
  -6  -9   2        0.81       -0.89     11.05 o 
  -5  -9   2     1931.50     1787.21    105.11 o 
  -4  -9   2      470.18      417.16     17.00 o 
  -3  -9   2      607.75      586.77     19.92 o 
  -2  -9   2     1984.91     2003.23     33.87 o 
  -1  -9   2     6493.88     6367.55    100.28 o 
   0  -9   2       66.32       90.65      5.45 o 
   1  -9   2     3577.25     3743.74     60.31 o 
   2  -9   2      777.94      689.80     14.23 o 
   3  -9   2      223.68      264.54     11.66 o 
   4  -9   2      348.69      376.31     14.08 o 
   5  -9   2      747.63      711.53     21.08 o 
   6  -9   2        6.75        6.64      9.00 o 
   7  -9   2      293.52      298.53     15.41 o 
   8  -9   2       80.82       76.84     12.69 o 
   9  -9   2       11.35       -3.20     13.07 o 
  10  -9   2       16.05        6.64     28.77 o 
  -9  -8   2       67.91       62.81     21.02 o 
  -8  -8   2      230.97      253.42     18.01 o 
  -7  -8   2        4.73       13.00     14.38 o 
  -6  -8   2       19.41       24.34      9.67 o 
  -5  -8   2      516.94      535.84     19.14 o 
  -4  -8   2      997.70     1036.48     27.08 o 
  -3  -8   2     3440.88     3473.88     70.21 o 
  -2  -8   2      345.97      332.07     13.01 o 
  -1  -8   2      757.05      752.07     14.77 o 
   0  -8   2     3729.23     3663.40     58.23 o 
   1  -8   2     2692.33     2758.14     44.57 o 
   2  -8   2      153.03      220.56      7.47 o 
   3  -8   2    10344.03    10712.85    207.11 o 
   4  -8   2       71.13       65.06      6.91 o 
   5  -8   2      654.68      634.32     38.73 o 
   6  -8   2      601.82      558.84     28.77 o 
   7  -8   2      600.71      551.73     19.14 o 
   8  -8   2        5.64        7.97     11.05 o 
   9  -8   2       17.62        3.64     17.70 o 
  10  -8   2       22.73       -8.85     28.77 o 
  -9  -7   2      651.18      662.49     57.54 o 
  -8  -7   2        6.77       -8.58     11.39 o 
  -7  -7   2       14.55        7.08     11.05 o 
  -6  -7   2      323.27      336.23     16.60 o 
  -5  -7   2     1731.89     1656.17     38.74 o 
  -4  -7   2      208.14      220.57     11.05 o 
  -3  -7   2      830.15      783.15     20.16 o 
  -2  -7   2      161.77      251.94      8.79 o 
  -1  -7   2     1689.93     1815.46     30.17 o 
   0  -7   2     1180.07     1520.19     25.49 o 
   1  -7   2     5531.53     5926.54     92.68 o 
   2  -7   2     5906.72     6430.75     99.88 o 
   3  -7   2      783.74      827.12     25.45 o 
   4  -7   2      522.23      493.74     14.80 o 
   5  -7   2     3627.37     3545.69     72.65 o 
   6  -7   2       17.29       21.58      9.00 o 
   7  -7   2       15.93       11.25      9.00 o 
   8  -7   2      266.76      267.61     14.73 o 
   9  -7   2       11.30        4.43     22.13 o 
  10  -7   2        6.09       26.55     28.77 o 
  -9  -6   2      125.30      127.92     15.08 o 
  -8  -6   2      681.62      681.39     24.94 o 
  -7  -6   2     2301.31     2144.64     70.81 o 
  -6  -6   2      235.12      262.55     14.32 o 
  -5  -6   2     2881.22     2770.81    125.03 o 
  -4  -6   2     4873.17     4830.98     95.99 o 
  -3  -6   2      500.71      514.58     11.76 o 
  -2  -6   2      475.05      414.33      8.99 o 
  -1  -6   2     1346.21     1397.80     23.76 o 
   0  -6   2     6893.80     7709.01    119.45 o 
   1  -6   2      512.57      510.65     12.39 o 
   2  -6   2      212.01      184.84      7.82 o 
   3  -6   2      671.47      720.60     17.94 o 
   4  -6   2     1450.12     1533.98     25.30 o 
   5  -6   2      166.48      150.57      9.00 o 
   6  -6   2      241.38      250.43     12.23 o 
   7  -6   2       17.48       11.40     17.70 o 
   8  -6   2      322.89      341.44     19.92 o 
   9  -6   2       22.17        4.43     24.34 o 
  10  -6   2       92.82       66.39     30.98 o 
 -10  -5   2      136.69      167.77     18.41 o 
  -9  -5   2      264.03      244.71     16.75 o 
  -8  -5   2      121.82      138.28     13.38 o 
  -7  -5   2     4939.96     4486.88     92.62 o 
  -6  -5   2     1984.47     1813.97     41.90 o 
  -5  -5   2      111.39       99.35     12.17 o 
  -4  -5   2     1231.51     1149.67     27.08 o 
  -3  -5   2     9065.52     8789.93    295.42 o 
  -2  -5   2     2907.83     2951.39     89.04 o 
  -1  -5   2      196.43      249.97      6.13 o 
   0  -5   2     9552.11    10722.06    164.98 o 
   1  -5   2     3222.73     3496.24     54.82 o 
   2  -5   2      762.95      785.06     17.94 o 
   3  -5   2      483.29      447.34     13.23 o 
   4  -5   2       17.41       24.40      3.40 o 
   5  -5   2      908.91      865.28     16.21 o 
   6  -5   2     1655.18     1712.39     31.72 o 
   7  -5   2      177.01      165.22     17.70 o 
   8  -5   2     1241.04     1216.39     31.37 o 
   9  -5   2      113.03      163.76     28.77 o 
  10  -5   2        3.80       39.83     28.77 o 
 -10  -4   2       12.59       14.27     13.64 o 
  -9  -4   2        5.37       21.39     11.88 o 
  -8  -4   2      500.60      492.19     20.06 o 
  -7  -4   2      126.68      128.56     11.39 o 
  -6  -4   2       60.23       48.08      9.00 o 
  -5  -4   2     1042.30     1070.92     27.66 o 
  -4  -4   2     4921.05     4912.21     96.67 o 
  -3  -4   2       97.53       61.02      5.31 o 
  -2  -4   2     6064.49     6163.22     96.08 o 
  -1  -4   2     9653.72    10224.99    157.31 o 
   0  -4   2       59.48       27.19      2.24 o 
   1  -4   2     1454.18     1489.50     40.63 o 
   2  -4   2     2308.69     2511.98     50.00 o 
   3  -4   2       19.85       28.07      1.90 o 
   4  -4   2     1066.79     1065.97     18.53 o 
   5  -4   2       38.71       39.40      3.49 o 
   6  -4   2      184.43      202.82      7.66 o 
   7  -4   2     1730.82     1735.85     30.76 o 
   8  -4   2       64.95       90.73     22.13 o 
   9  -4   2       44.40       17.70     24.34 o 
  10  -4   2      380.12      387.26     37.62 o 
 -10  -3   2      315.32      314.30     19.07 o 
  -9  -3   2      123.41      132.45     15.08 o 
  -8  -3   2       78.33       89.50     11.39 o 
  -7  -3   2      258.74      209.34     21.02 o 
  -6  -3   2     1346.90     1270.38     30.83 o 
  -5  -3   2      130.28      128.43     15.49 o 
  -4  -3   2      181.49      179.97     23.24 o 
  -3  -3   2     2449.65     2506.85     40.29 o 
  -2  -3   2     1968.20     2076.82     33.12 o 
  -1  -3   2        1.98       11.72      1.48 o 
   0  -3   2    11589.33    12090.70    184.99 o 
   1  -3   2     9936.13    10612.07    203.26 o 
   3  -3   2      636.58      567.37     10.06 o 
   4  -3   2     2721.26     2600.84     41.57 o 
   5  -3   2      275.01      248.69      7.66 o 
   6  -3   2       33.06       35.41      6.26 o 
   7  -3   2      387.37      383.43     11.32 o 
   8  -3   2       35.49       19.92     19.92 o 
   9  -3   2      598.86      595.27     39.83 o 
  10  -3   2        1.05        2.21     28.77 o 
 -10  -2   2      293.59      311.90     38.73 o 
  -9  -2   2      409.02      410.74     20.06 o 
  -8  -2   2        1.01        1.48      9.90 o 
  -7  -2   2      164.00      162.54     17.70 o 
  -6  -2   2      827.79      789.29     33.19 o 
  -5  -2   2       11.22        8.30     11.06 o 
  -4  -2   2     1903.35     1931.60     54.31 o 
  -3  -2   2      149.42      171.15      6.96 o 
  -2  -2   2       15.39       40.83      6.54 o 
  -1  -2   2    26555.71    27703.32    481.44 o 
   0  -2   2      166.53      194.75      3.83 o 
   1  -2   2     1480.77     1531.33     44.26 o 
   2  -2   2    20182.13    20410.54    502.08 o 
   3  -2   2     1129.86     1181.18     19.91 o 
   4  -2   2      177.90      158.24      5.45 o 
   5  -2   2     3850.55     3772.77     59.86 o 
   6  -2   2      311.77      315.31      9.82 o 
   7  -2   2       35.98       39.35      7.92 o 
   8  -2   2       37.69       45.29     15.49 o 
   9  -2   2       23.09       24.34     24.34 o 
  10  -2   2      141.27      104.01     30.98 o 
 -11  -1   2      183.77      141.63     17.70 o 
 -10  -1   2      337.56      322.86     33.19 o 
  -9  -1   2        0.49       14.66     10.07 o 
  -8  -1   2      848.59      828.79     24.94 o 
  -7  -1   2     1035.67      991.76     42.05 o 
  -6  -1   2      437.90      446.76     19.92 o 
  -5  -1   2      485.13      450.34     11.74 o 
  -4  -1   2     2020.13     2188.50     54.26 o 
  -3  -1   2      964.62      893.17     19.14 o 
  -2  -1   2      911.83      939.84     15.72 o 
  -1  -1   2     4150.83     4362.41     83.62 o 
   0  -1   2     1421.21     1440.78     40.94 o 
   1  -1   2    18390.98    18544.48    309.38 o 
   2  -1   2     1023.64     1116.27     18.28 o 
   3  -1   2       24.43       34.27      5.48 o 
   4  -1   2     7780.36     7963.73    124.13 o 
   5  -1   2        6.56       14.98      4.32 o 
   6  -1   2      333.64      310.15      9.82 o 
   7  -1   2     1298.76     1272.12     57.54 o 
   8  -1   2      160.23      166.48     11.39 o 
   9  -1   2       17.58        6.22     10.07 o 
  10  -1   2      140.39      205.80     33.19 o 
 -11   0   2        9.18      -13.28     13.28 o 
 -10   0   2       37.05       36.34     12.06 o 
  -9   0   2      211.19      211.17     15.08 o 
  -8   0   2      232.36      226.22     16.60 o 
  -7   0   2        1.81       -1.81      7.69 o 
  -6   0   2     1468.23     1402.59     32.42 o 
  -5   0   2      598.34      581.10     15.44 o 
  -4   0   2      317.14      269.10      9.96 o 
  -3   0   2     2114.05     2168.06     34.82 o 
  -2   0   2     3550.96     3717.41     58.23 o 
  -1   0   2     1130.21     1209.57     19.56 o 
   0   0   2    10859.31    11266.42    211.64 o 
   1   0   2     4558.78     4413.33     68.46 o 
   2   0   2     2008.09     1916.98     30.17 o 
   3   0   2      493.54      415.97     10.45 o 
   4   0   2      266.77      349.62     12.00 o 
   5   0   2     3662.34     3520.54     56.84 o 
   6   0   2     3458.59     3628.52     94.56 o 
   7   0   2       96.71       89.15      9.38 o 
   8   0   2      217.91      216.59     25.45 o 
   9   0   2      473.10      500.21     21.69 o 
  10   0   2        3.61       15.49     26.55 o 
 -10   1   2      156.60      146.97     15.37 o 
  -9   1   2        0.26       -9.13     11.06 o 
  -8   1   2      905.68      932.17     32.09 o 
  -7   1   2     2285.62     2474.09     91.84 o 
  -6   1   2     1080.51     1096.04     20.49 o 
  -5   1   2       57.84       62.55      4.43 o 
  -4   1   2     6467.24     6593.69    122.75 o 
  -3   1   2     1070.39     1234.24     20.84 o 
  -2   1   2      644.65      569.50     10.60 o 
  -1   1   2    12929.25    12995.72    199.06 o 
   0   1   2     4317.59     4227.09    114.65 o 
   1   1   2     2707.40     3204.42    141.38 o 
   2   1   2     1167.72     1238.21     20.36 o 
   3   1   2      257.85      257.94      6.13 o 
   4   1   2     1253.08     1306.94     23.68 o 
   5   1   2     3039.02     3181.27     55.50 o 
   6   1   2        2.01       -5.90      8.85 o 
   7   1   2      995.12      954.83     26.05 o 
   8   1   2      332.42      304.78     15.08 o 
   9   1   2        3.90       20.18     11.66 o 
  10   1   2      162.41      171.16     16.75 o 
 -11   2   2       33.46       57.54     30.98 o 
 -10   2   2       23.11       29.35     12.06 o 
  -9   2   2      299.43      305.91     15.37 o 
  -8   2   2       78.81       70.03      9.90 o 
  -7   2   2        2.73        4.43     13.28 o 
  -6   2   2     1375.99     1406.40     25.67 o 
  -5   2   2     2824.96     2981.27     48.32 o 
  -4   2   2     5090.25     5517.68     86.28 o 
  -3   2   2       40.58       47.34      4.43 o 
  -2   2   2   231675.58   221290.70   6112.05 o 
  -1   2   2      775.27      725.73     13.54 o 
   0   2   2     6425.48     6681.53    102.92 o 
   1   2   2    21430.42    23785.82    364.89 o 
   2   2   2       20.13       37.56      4.43 o 
   3   2   2      110.10      136.69      8.47 o 
   4   2   2     1411.39     1544.51     26.15 o 
   5   2   2       52.22       54.91      5.64 o 
   6   2   2      157.18      137.09     22.13 o 
   7   2   2       47.81       54.44     19.92 o 
   8   2   2       67.56       77.11     11.39 o 
   9   2   2      419.79      389.36     19.63 o 
  10   2   2       28.23       25.78     13.64 o 
 -11   3   2        6.39       24.34     33.19 o 
 -10   3   2       22.48       26.55     28.77 o 
  -9   3   2      990.02     1004.66     35.41 o 
  -8   3   2        0.31        3.06      8.09 o 
  -7   3   2      334.94      304.79     10.51 o 
  -6   3   2      116.10      125.20      9.38 o 
  -5   3   2      304.07      279.26     10.53 o 
  -4   3   2     9362.69     9440.06    146.70 o 
  -3   3   2      290.40      332.89      7.67 o 
  -2   3   2     3905.52     4026.59     62.97 o 
  -1   3   2     1874.38     1928.22     30.61 o 
   0   3   2    11421.61    11924.02    259.96 o 
   1   3   2       73.09       84.95      3.85 o 
   2   3   2    13192.41    14854.19    228.80 o 
   3   3   2    17687.57    19792.20    304.47 o 
   4   3   2       20.33       20.49      3.79 o 
   5   3   2      351.67      379.82     14.32 o 
   6   3   2     2045.54     1938.51     57.54 o 
   7   3   2      494.99      483.86     19.14 o 
   8   3   2      289.09      263.34     15.93 o 
   9   3   2       10.23        2.47     12.17 o 
  10   3   2      299.01      303.88     20.06 o 
 -11   4   2      152.31      130.56     35.41 o 
 -10   4   2      398.29      409.39     37.62 o 
  -9   4   2      105.50      150.48     26.55 o 
  -8   4   2       15.75       24.51      8.09 o 
  -7   4   2      792.38      819.76     30.48 o 
  -6   4   2       12.30       19.00      6.47 o 
  -5   4   2       91.68      109.21      5.66 o 
  -4   4   2    22612.80    25441.79    390.82 o 
  -3   4   2     3609.62     3451.00     54.82 o 
  -2   4   2       90.12       58.24      3.22 o 
  -1   4   2     1773.71     1976.50     31.89 o 
   0   4   2     4078.29     3636.51     59.82 o 
   1   4   2    10705.51    11533.36    218.10 o 
   2   4   2      446.47      372.99      8.76 o 
   4   4   2     5178.04     5137.98    101.38 o 
   5   4   2     1155.01     1087.78     29.87 o 
   6   4   2      270.94      247.34     17.70 o 
   7   4   2      412.94      402.64     22.13 o 
   8   4   2      224.49      214.49     14.73 o 
   9   4   2      280.36      277.02     18.01 o 
  10   4   2        0.24        2.77     38.73 o 
 -11   5   2        1.62       44.26     33.19 o 
 -10   5   2       97.40      119.50     30.98 o 
  -9   5   2      105.99      139.41     28.77 o 
  -8   5   2      529.94      581.73     23.01 o 
  -7   5   2       21.92       16.38      5.90 o 
  -6   5   2     2172.71     2211.94     37.72 o 
  -5   5   2     1647.55     1603.59     27.54 o 
  -4   5   2        2.86        8.41      7.72 o 
  -3   5   2      304.56      374.40     11.38 o 
  -2   5   2      666.85      733.89     13.59 o 
  -1   5   2     1971.93     2077.41     33.63 o 
   0   5   2      610.09      603.44     24.87 o 
   3   5   2     4673.49     4674.49     73.50 o 
   4   5   2      109.92      100.45      8.50 o 
   5   5   2      483.41      470.20     33.19 o 
   6   5   2     2250.49     2111.07     46.63 o 
   7   5   2      367.15      351.63     17.54 o 
   8   5   2       11.03       26.00     11.39 o 
   9   5   2      660.72      590.51     24.94 o 
  10   5   2       11.21        2.21     17.70 o 
 -11   6   2       21.62       42.05     30.98 o 
 -10   6   2      115.27      117.28     30.98 o 
  -9   6   2       12.80       24.34     24.34 o 
  -8   6   2      299.53      343.92     16.37 o 
  -7   6   2      326.47      355.28     15.93 o 
  -6   6   2       14.91       20.31      4.93 o 
  -5   6   2        4.24        6.36      4.79 o 
  -4   6   2     1497.81     1495.43     29.85 o 
  -3   6   2     3062.23     3167.34     50.60 o 
  -2   6   2      417.16      436.66      9.74 o 
  -1   6   2     1442.60     1528.08     31.30 o 
   0   6   2     2569.01     2672.77     42.96 o 
   1   6   2     7042.65     7968.50    123.76 o 
   2   6   2       21.22       22.25      3.62 o 
   3   6   2       35.07       42.88      6.98 o 
   4   6   2     3757.40     3715.66     74.91 o 
   5   6   2     1526.23     1366.81     38.73 o 
   6   6   2       85.24       83.29     11.05 o 
   7   6   2     2569.58     2297.49     52.26 o 
   8   6   2      405.42      409.93     19.63 o 
   9   6   2        0.26       -8.27     18.81 o 
 -10   7   2        1.27       28.77     28.77 o 
  -9   7   2      297.74      285.46     30.98 o 
  -8   7   2      138.27      145.19     17.70 o 
  -7   7   2       90.40       85.80     10.62 o 
  -6   7   2      579.58      581.60     14.23 o 
  -5   7   2     2374.51     2403.85     40.36 o 
  -4   7   2      316.15      320.47      8.76 o 
  -3   7   2      199.18      196.73      8.92 o 
  -2   7   2     6112.88     6553.26    128.63 o 
  -1   7   2      105.51      125.27      6.26 o 
   0   7   2       20.40       33.29      3.83 o 
   1   7   2     3240.57     3317.25     53.57 o 
   2   7   2      588.64      686.06     19.84 o 
   3   7   2     4463.74     4439.36     76.21 o 
   4   7   2     1056.00     1092.48     28.04 o 
   5   7   2        4.70        7.19      9.96 o 
   6   7   2     3259.44     3135.90     67.07 o 
   7   7   2        6.30        4.11     13.28 o 
   8   7   2        9.80        1.56     12.69 o 
   9   7   2      442.84      385.87     22.85 o 
 -10   8   2       13.74       30.98     28.77 o 
  -9   8   2        8.01        9.22     13.07 o 
  -8   8   2        1.94       -4.43     11.06 o 
  -7   8   2      355.75      324.76     15.93 o 
  -6   8   2       63.79       39.84      9.00 o 
  -5   8   2       39.56       32.95      5.23 o 
  -4   8   2     2394.75     2322.67     39.08 o 
  -3   8   2      911.37      888.57     17.43 o 
  -2   8   2      405.35      403.70     11.02 o 
  -1   8   2     2282.02     2355.12     63.07 o 
   0   8   2     4705.53     5032.92     79.98 o 
   1   8   2      400.12      366.43      9.74 o 
   2   8   2      377.87      380.59     11.02 o 
   3   8   2     1591.61     1518.39     34.32 o 
   4   8   2        6.91       18.91      8.50 o 
   5   8   2      109.08       71.04     10.62 o 
   6   8   2       33.67       42.45     11.05 o 
   7   8   2       41.52       60.73     12.69 o 
   8   8   2      610.69      644.73     26.05 o 
   9   8   2       43.88       38.57     15.93 o 
 -10   9   2      102.11      115.07     30.98 o 
  -9   9   2       37.91       44.72     14.32 o 
  -8   9   2        2.01      -11.05     11.05 o 
  -7   9   2      412.77      420.85     19.51 o 
  -6   9   2       39.32       39.36     10.08 o 
  -5   9   2     1505.06     1456.54     34.32 o 
  -4   9   2       57.29       51.04      5.23 o 
  -3   9   2      228.20      234.61      7.78 o 
  -2   9   2     5097.31     5128.77     82.07 o 
  -1   9   2     1102.50     1102.28     38.73 o 
   0   9   2      314.69      256.59      8.94 o 
   1   9   2     5016.81     4828.84     76.97 o 
   2   9   2      768.74      766.01     16.51 o 
   3   9   2     2686.87     2537.79     53.83 o 
   4   9   2     1555.35     1570.20     37.46 o 
   5   9   2      458.77      502.52     20.16 o 
   6   9   2      359.39      326.12     17.54 o 
   7   9   2       15.58        8.20     12.69 o 
   8   9   2       43.15       30.40     14.32 o 
  -9  10   2       12.64        5.31     14.73 o 
  -8  10   2       90.66      105.44     28.77 o 
  -7  10   2        4.99       -8.85     10.62 o 
  -6  10   2       17.68       13.62     10.08 o 
  -5  10   2      469.54      441.48     17.21 o 
  -4  10   2       81.50       79.82      9.96 o 
  -3  10   2      678.33      675.50     19.43 o 
  -2  10   2       53.13       74.55      6.13 o 
  -1  10   2      233.05      185.10      9.39 o 
   0  10   2     6995.23     7177.42    113.15 o 
   1  10   2      631.90      617.50     14.87 o 
   2  10   2       77.20       59.94      6.44 o 
   3  10   2     5210.21     5163.92    103.84 o 
   4  10   2      562.92      513.07     20.16 o 
   5  10   2       24.04       22.45     10.62 o 
   6  10   2      979.71      948.68     28.92 o 
   7  10   2      441.95      484.52     23.32 o 
   8  10   2       12.24       18.15     15.41 o 
  -9  11   2       73.96       59.75     17.70 o 
  -8  11   2       54.47       58.48     13.82 o 
  -7  11   2      653.41      707.57     44.26 o 
  -6  11   2      273.97      289.89     14.80 o 
  -5  11   2       80.20       76.21     11.66 o 
  -4  11   2     1013.11     1051.38     32.09 o 
  -3  11   2      325.60      336.54     16.60 o 
  -2  11   2     1331.07     1352.77     37.19 o 
  -1  11   2        1.72       -2.45      6.13 o 
   0  11   2      387.92      350.86     11.88 o 
   1  11   2      190.32      234.20      9.74 o 
   2  11   2     1121.58     1120.36     28.92 o 
   3  11   2      178.00      205.49     13.23 o 
   4  11   2      540.39      528.11     34.30 o 
   5  11   2     2561.61     2591.42     58.54 o 
   6  11   2       81.20      104.41     33.19 o 
   7  11   2        4.56       19.18     13.82 o 
  -9  12   2      416.45      486.84     30.98 o 
  -8  12   2       86.31       84.09     19.92 o 
  -7  12   2      305.49      319.01     38.73 o 
  -6  12   2        2.68        0.30     11.66 o 
  -5  12   2     1479.56     1579.38     38.31 o 
  -4  12   2       76.97       76.51     11.66 o 
  -3  12   2        0.28       -4.60     10.08 o 
  -2  12   2     2723.58     2820.55     72.29 o 
  -1  12   2      893.41      956.59     20.84 o 
   0  12   2      555.14      556.45     16.15 o 
   1  12   2     1712.18     1734.42     31.89 o 
   2  12   2        1.35       12.77     10.08 o 
   3  12   2     1823.69     1889.72     45.30 o 
   4  12   2       79.35       94.55     13.23 o 
   5  12   2       62.93       66.92     13.82 o 
   6  12   2      741.73      646.91     56.43 o 
   7  12   2       63.93       28.14     19.92 o 
  -8  13   2      133.23      150.48     22.13 o 
  -7  13   2      122.13       97.37     19.92 o 
  -6  13   2       47.26       38.73     12.52 o 
  -5  13   2      291.75      274.15     18.81 o 
  -4  13   2      538.50      507.92     20.34 o 
  -3  13   2     2288.85     2263.95     50.84 o 
  -2  13   2       63.30       39.28     12.17 o 
  -1  13   2      103.58      112.03      9.60 o 
   0  13   2      175.25      199.87     13.73 o 
   1  13   2       84.30       98.58      9.31 o 
   2  13   2       15.67       19.92     10.95 o 
   3  13   2      303.76      298.56     17.21 o 
   4  13   2       16.47       49.00     13.23 o 
   5  13   2      876.06      814.76     28.92 o 
   6  13   2       49.80       38.62     15.41 o 
  -8  14   2       48.12       77.45     22.13 o 
  -7  14   2        1.37        6.64     17.70 o 
  -6  14   2        2.95      -17.70     17.70 o 
  -5  14   2      588.51      600.18     24.22 o 
  -4  14   2        5.77       10.62     11.66 o 
  -3  14   2       80.85       66.72     13.23 o 
  -2  14   2       23.48        9.44     11.66 o 
  -1  14   2      314.81      293.54     26.55 o 
   0  14   2       48.48       53.72      9.31 o 
   1  14   2      892.54      916.68     28.17 o 
   2  14   2     1376.60     1444.51     37.46 o 
   3  14   2       10.38       21.74     13.23 o 
   4  14   2       21.12       11.31     17.70 o 
   5  14   2      185.01      174.37     17.94 o 
   6  14   2       55.19       63.77     17.00 o 
  -7  15   2        6.65        2.21     19.92 o 
  -6  15   2       16.63       28.77     19.92 o 
  -5  15   2      138.50      139.41     22.13 o 
  -4  15   2        3.57        8.72     21.02 o 
  -3  15   2      572.31      570.31     23.47 o 
  -2  15   2      324.26      362.20     18.58 o 
  -1  15   2       48.84       44.78     13.23 o 
   0  15   2     1519.31     1526.91     53.11 o 
   1  15   2      716.99      802.85     26.60 o 
   2  15   2      137.25      162.29     15.41 o 
   3  15   2      804.19      752.80     28.17 o 
   4  15   2      342.79      380.92     21.08 o 
   5  15   2        3.10       -3.87     15.41 o 
  -6  16   2       20.60       15.49     22.13 o 
  -5  16   2      124.33      128.35     24.34 o 
  -4  16   2     1411.74     1274.63     50.90 o 
  -3  16   2      108.35       94.92     14.80 o 
  -2  16   2       84.68       91.18     19.92 o 
  -1  16   2      634.96      592.46     24.22 o 
   1  16   2      282.14      303.17     26.55 o 
   2  16   2      778.18      867.66     74.13 o 
   3  16   2      117.24      135.13     17.00 o 
   4  16   2      205.01      268.50     21.08 o 
  -5  17   2      222.73      230.14     26.55 o 
  -4  17   2        4.51      -15.49     22.13 o 
  -3  17   2        5.57        4.43     19.92 o 
  -2  17   2        9.73        0.00     17.70 o 
  -1  17   2      198.59      210.93     17.54 o 
   0  17   2      513.17      504.54     35.41 o 
   1  17   2       28.53       19.92     22.13 o 
   2  17   2        0.95        6.64     22.13 o 
   3  17   2      400.91      428.09     24.22 o 
   4  17   2      788.25      863.03     46.47 o 
  -4  18   2        0.60      -15.49     22.13 o 
  -3  18   2      686.82      657.23     39.83 o 
  -2  18   2        6.21      -17.70     19.92 o 
   0  18   2       38.08        0.00     24.34 o 
   2  18   2      306.76      305.38     33.19 o 
  -3  19   2        7.93       26.55     22.13 o 
   3 -19   3        2.31       28.77     22.13 o 
   0 -18   3      110.41      130.56     30.98 o 
   1 -18   3       23.15       30.98     26.55 o 
   2 -18   3        3.51      -15.93     15.93 o 
   3 -18   3       96.39      101.95     17.54 o 
   4 -18   3      282.03      260.79     20.74 o 
  -3 -17   3      789.14      858.61     48.68 o 
  -2 -17   3      751.32      739.11     44.26 o 
  -1 -17   3       61.67       68.60     24.34 o 
   0 -17   3      165.12      117.28     28.77 o 
   1 -17   3      309.36      286.58     19.14 o 
   2 -17   3        6.93       27.44     15.41 o 
   3 -17   3        1.01        0.22     19.92 o 
   4 -17   3       85.62      111.02     28.77 o 
   5 -17   3        7.37        0.66     15.41 o 
   6 -17   3       20.29        6.64     24.34 o 
  -5 -16   3       41.05       66.39     19.92 o 
  -4 -16   3      541.48      597.48     42.05 o 
  -3 -16   3      146.50      172.61     28.77 o 
  -2 -16   3      194.66      205.80     28.77 o 
  -1 -16   3     1408.70     1471.58     59.75 o 
   0 -16   3      677.96      650.59     39.83 o 
   1 -16   3       80.15       88.57     15.49 o 
   2 -16   3      842.84      805.21     34.30 o 
   3 -16   3      122.74      109.51     26.55 o 
   4 -16   3        1.57        3.93     15.49 o 
   5 -16   3      131.48      122.21     16.37 o 
   6 -16   3       18.04       22.79     37.62 o 
   7 -16   3       44.24       -6.64     26.55 o 
  -5 -15   3       22.60        1.77     14.73 o 
  -4 -15   3       10.42        0.00     13.07 o 
  -3 -15   3      406.58      413.81     33.19 o 
  -2 -15   3      728.30      781.16     42.05 o 
  -1 -15   3       14.60        2.21     19.92 o 
   0 -15   3      177.95      241.21     19.92 o 
   1 -15   3     1738.37     1603.15     39.69 o 
   2 -15   3      123.51      113.79     13.82 o 
   3 -15   3       96.82       85.02     24.34 o 
   4 -15   3      940.29      912.79     35.41 o 
   5 -15   3        4.40       -1.48     13.82 o 
   6 -15   3       15.10        8.62     16.60 o 
   7 -15   3      142.31      131.78     17.54 o 
  -6 -14   3      207.71      227.93     24.34 o 
  -5 -14   3      473.31      548.05     24.45 o 
  -4 -14   3       25.20       38.48     13.07 o 
  -3 -14   3      164.89      199.80     15.93 o 
  -2 -14   3       24.53       22.13     19.92 o 
  -1 -14   3      292.98      298.74     26.55 o 
   0 -14   3      346.70      352.30     15.41 o 
   1 -14   3      424.57      417.78     18.58 o 
   2 -14   3      550.75      569.42     27.66 o 
   3 -14   3     1053.09     1034.27     59.75 o 
   4 -14   3       51.89       51.56     12.23 o 
   5 -14   3       80.51       62.30     13.82 o 
   6 -14   3     1401.01     1386.88     43.15 o 
   7 -14   3      234.78      202.60     17.54 o 
   8 -14   3        8.76       -6.42     15.41 o 
  -6 -13   3      356.85      321.35     21.24 o 
  -5 -13   3      142.31      145.84     18.81 o 
  -4 -13   3     1076.47     1006.85     30.24 o 
  -3 -13   3      240.19      254.61     24.34 o 
  -2 -13   3      274.93      297.15     15.41 o 
  -1 -13   3      722.53      767.88     35.41 o 
   0 -13   3      820.34      761.89     22.65 o 
   1 -13   3      214.52      232.32     13.82 o 
   2 -13   3      197.85      185.65     12.23 o 
   3 -13   3      357.34      364.23     17.00 o 
   4 -13   3      913.09      933.59     26.46 o 
   5 -13   3      408.34      388.52     18.58 o 
   6 -13   3     1090.80     1069.29     31.18 o 
   7 -13   3      370.84      368.98     19.14 o 
   8 -13   3      110.98      121.90     16.37 o 
  -7 -12   3       82.81       53.61     16.37 o 
  -6 -12   3      257.59      266.19     34.30 o 
  -5 -12   3      917.72      890.45     40.94 o 
  -4 -12   3        1.11      -11.05     11.05 o 
  -3 -12   3      256.64      258.90     14.32 o 
  -2 -12   3     3133.54     2997.95     63.01 o 
  -1 -12   3      309.84      271.61     18.12 o 
   0 -12   3       20.96       26.15      8.50 o 
   1 -12   3      959.40      890.31     27.66 o 
   2 -12   3        5.61       -5.90      9.00 o 
   3 -12   3       17.83       22.13     14.38 o 
   4 -12   3        1.23       -4.09     10.08 o 
   5 -12   3      551.29      507.53     18.58 o 
   6 -12   3      587.54      587.07     21.74 o 
   7 -12   3      127.99      146.95     15.41 o 
   8 -12   3      144.89      115.34     15.93 o 
   9 -12   3      272.14      316.70     19.63 o 
  -7 -11   3      224.65      241.94     18.01 o 
  -6 -11   3      157.96      159.23     14.73 o 
  -5 -11   3      166.75      170.90     27.66 o 
  -4 -11   3      595.50      605.46     22.33 o 
  -3 -11   3     2210.62     2285.09     49.78 o 
  -2 -11   3      529.04      510.28     18.58 o 
  -1 -11   3      474.96      489.46     13.48 o 
   0 -11   3     1783.76     1724.08     30.97 o 
   1 -11   3      111.98      140.23     10.08 o 
   2 -11   3      354.46      328.88     22.13 o 
   3 -11   3     1390.03     1314.92     31.18 o 
   4 -11   3       13.67       12.91      9.00 o 
   5 -11   3       58.23       40.46     10.62 o 
   6 -11   3       69.71       76.70     15.49 o 
   7 -11   3      118.91       93.08     12.69 o 
   8 -11   3      187.45      184.01     15.93 o 
   9 -11   3       25.02       10.18     14.73 o 
  -8 -10   3       14.02        4.43     14.73 o 
  -7 -10   3      197.17      173.60     16.37 o 
  -6 -10   3      190.96      178.22     14.32 o 
  -5 -10   3      304.53      318.90     16.37 o 
  -4 -10   3      486.79      473.12     42.05 o 
  -3 -10   3     1814.92     1874.98     41.90 o 
  -2 -10   3      282.44      266.58     16.97 o 
  -1 -10   3     2259.23     2331.70     39.49 o 
   0 -10   3      115.02      116.82     14.50 o 
   1 -10   3     2194.71     2209.80     46.86 o 
   2 -10   3     1816.57     1770.88     39.03 o 
   3 -10   3       34.96       59.28      8.50 o 
   4 -10   3     1145.57     1076.22     27.35 o 
   5 -10   3       92.55       83.17     10.08 o 
   6 -10   3      254.08      241.57     23.24 o 
   7 -10   3       76.50       54.36     24.34 o 
   8 -10   3       30.42       14.97     12.69 o 
   9 -10   3      125.86      140.45     15.49 o 
  -8  -9   3      306.11      341.57     20.06 o 
  -7  -9   3       67.01       51.47     13.07 o 
  -6  -9   3       48.60       40.84     11.05 o 
  -5  -9   3     1325.41     1243.49    118.39 o 
  -4  -9   3       29.60       29.69      9.00 o 
  -3  -9   3     3022.34     2933.52     60.79 o 
  -2  -9   3      758.86      837.71     29.96 o 
  -1  -9   3     2490.43     2474.09     40.77 o 
   0  -9   3     2569.70     2506.95     41.22 o 
   1  -9   3      219.85      208.44      7.45 o 
   2  -9   3      728.79      747.43     22.13 o 
   3  -9   3     3418.29     3310.82     67.95 o 
   4  -9   3      330.21      318.69     21.02 o 
   5  -9   3      302.86      277.59     13.23 o 
   6  -9   3      575.24      567.21     20.16 o 
   7  -9   3      119.61      131.31     12.23 o 
   8  -9   3       56.83       53.08     15.49 o 
   9  -9   3        8.77       -2.95     13.07 o 
  10  -9   3       13.10      -11.06     28.77 o 
  -9  -8   3       58.18       28.98     15.08 o 
  -8  -8   3       18.48       12.79     13.07 o 
  -7  -8   3       87.09       90.68     12.69 o 
  -6  -8   3      141.02      141.80     15.49 o 
  -5  -8   3       23.85       21.76      9.00 o 
  -4  -8   3       15.44       14.16     17.70 o 
  -3  -8   3      233.38      234.85     28.77 o 
  -2  -8   3     2697.35     2860.06     46.24 o 
  -1  -8   3        0.07        7.32      3.49 o 
   0  -8   3        1.64        9.19      3.40 o 
   1  -8   3     2654.49     2687.54     43.29 o 
   2  -8   3      327.13      306.37     12.17 o 
   3  -8   3     1102.60     1154.34     27.35 o 
   4  -8   3     1520.60     1462.14     32.75 o 
   5  -8   3     1510.27     1467.60     34.32 o 
   6  -8   3      232.22      269.04     29.87 o 
   7  -8   3       42.87       50.07     11.05 o 
   8  -8   3      391.10      385.64     19.14 o 
   9  -8   3       65.63       66.80     13.38 o 
  10  -8   3        0.09      -28.77     28.77 o 
  -9  -7   3      179.25      190.92     18.41 o 
  -8  -7   3      170.23      184.76     16.37 o 
  -7  -7   3      301.95      350.20     24.34 o 
  -6  -7   3      223.13      250.64     16.60 o 
  -5  -7   3     2423.89     2286.37     49.78 o 
  -4  -7   3      320.78      270.28     12.23 o 
  -3  -7   3       60.52       32.21      5.51 o 
  -2  -7   3     2146.67     2109.99     34.69 o 
  -1  -7   3      598.79      761.78     24.12 o 
   0  -7   3      525.85      477.34     10.06 o 
   1  -7   3      938.86      841.47     15.22 o 
   2  -7   3      207.00      247.82     10.08 o 
   3  -7   3     5059.45     4987.21     98.43 o 
   4  -7   3      207.33      178.14      9.00 o 
   5  -7   3       46.99       55.32      7.36 o 
   6  -7   3     3172.77     3074.73     63.93 o 
   7  -7   3      374.83      339.17     15.41 o 
   8  -7   3        7.02        9.74     11.05 o 
   9  -7   3      128.24      123.92     26.55 o 
  10  -7   3       60.82       70.81     30.98 o 
  -9  -6   3      136.39      139.54     16.37 o 
  -8  -6   3        4.26       -2.21     11.06 o 
  -7  -6   3      314.94      285.06     16.37 o 
  -6  -6   3     1697.23     1633.31     38.74 o 
  -5  -6   3      256.60      261.89     12.69 o 
  -4  -6   3     1790.25     1814.32     39.69 o 
  -3  -6   3     3911.11     3992.59     63.25 o 
  -2  -6   3      978.00      949.22     20.37 o 
  -1  -6   3      126.36      120.52      7.06 o 
   0  -6   3     2713.48     2837.16     45.06 o 
   1  -6   3     1919.70     2047.21     33.02 o 
   2  -6   3     1059.45     1071.83     24.22 o 
   3  -6   3      196.32      185.43      8.50 o 
   4  -6   3       36.85       52.50      6.91 o 
   5  -6   3     3274.88     3246.54     66.38 o 
   6  -6   3       55.99       64.30      9.00 o 
   7  -6   3       66.80       63.52      9.38 o 
   8  -6   3     1422.96     1462.16     47.58 o 
   9  -6   3       21.29       11.06     24.34 o 
  10  -6   3        1.46       13.28     28.77 o 
  -9  -5   3      113.57      110.97     15.08 o 
  -8  -5   3      484.14      424.04     19.63 o 
  -7  -5   3      478.29      444.45     25.45 o 
  -6  -5   3       55.70       50.62      9.38 o 
  -5  -5   3     1723.77     1617.70     66.39 o 
  -4  -5   3     1216.16     1206.25     28.66 o 
  -3  -5   3      294.78      272.40     16.60 o 
  -2  -5   3       68.17       66.17      3.70 o 
  -1  -5   3     9139.99     9615.68    148.35 o 
   0  -5   3       31.40       42.05      2.83 o 
   1  -5   3     5831.02     6265.52     97.32 o 
   2  -5   3      884.15      907.34     20.34 o 
   3  -5   3        6.92       12.39      4.43 o 
   4  -5   3     1875.90     1930.44     34.61 o 
   5  -5   3        7.26       10.60      3.54 o 
   6  -5   3      462.40      463.93     16.60 o 
   7  -5   3      364.81      367.83     23.24 o 
   8  -5   3        0.14       -7.59      9.67 o 
   9  -5   3      423.41      480.20     35.41 o 
  10  -5   3      377.37      356.28     37.62 o 
 -10  -4   3        0.63       -2.54     13.64 o 
  -9  -4   3      159.59      142.65     15.08 o 
  -8  -4   3      933.01      885.88     27.01 o 
  -7  -4   3      311.61      300.82     14.73 o 
  -6  -4   3      650.98      613.58     19.63 o 
  -5  -4   3      376.13      380.09     15.41 o 
  -4  -4   3     1153.46     1084.63     30.98 o 
  -3  -4   3     4391.80     4521.98     71.39 o 
  -2  -4   3     1778.04     1965.56     31.80 o 
  -1  -4   3     3055.62     3024.94     47.62 o 
   0  -4   3     4616.57     4636.52     71.83 o 
   1  -4   3     2160.06     2292.35     53.11 o 
   2  -4   3      680.85      681.60     15.65 o 
   3  -4   3    10011.70    10421.55    160.67 o 
   4  -4   3     2323.26     2378.52     38.16 o 
   5  -4   3     1170.38     1227.96     22.90 o 
   6  -4   3      979.42     1050.55     19.96 o 
   7  -4   3       25.95       36.93      9.38 o 
   8  -4   3       57.40       64.17     22.13 o 
   9  -4   3       48.55       35.41     24.34 o 
  10  -4   3       23.78       30.98     28.77 o 
 -10  -3   3      153.93      184.90     17.08 o 
  -9  -3   3      129.81      131.18     15.08 o 
  -8  -3   3      197.63      189.75     13.38 o 
  -7  -3   3       24.63       23.96     15.49 o 
  -6  -3   3      798.73      771.84     84.09 o 
  -5  -3   3      813.05      787.69     29.87 o 
  -4  -3   3      242.01      310.02      8.20 o 
  -3  -3   3      432.39      455.73     11.45 o 
  -2  -3   3     2100.52     2216.07     40.98 o 
  -1  -3   3    11457.99    11995.69    184.55 o 
   0  -3   3     1235.94     1392.40     22.12 o 
   1  -3   3     2041.68     2298.25     44.41 o 
   2  -3   3     9412.27     9859.23    205.80 o 
   3  -3   3      536.12      510.80     14.17 o 
   4  -3   3      840.57      870.48     15.53 o 
   5  -3   3     2137.31     2197.09     36.44 o 
   6  -3   3      335.07      319.92      9.82 o 
   7  -3   3        0.86       -4.92      4.93 o 
   8  -3   3      444.53      431.52     30.98 o 
   9  -3   3       96.32      150.48     26.55 o 
  10  -3   3       60.53       90.73     30.98 o 
 -10  -2   3       14.46       10.25     23.24 o 
  -9  -2   3      149.68      201.91     15.08 o 
  -8  -2   3     1148.28     1143.23     31.37 o 
  -7  -2   3      227.11      220.92     15.49 o 
  -6  -2   3      187.10      185.88     11.05 o 
  -5  -2   3      901.23      877.28     27.66 o 
  -4  -2   3      538.35      505.42     10.31 o 
  -3  -2   3      267.26      257.51     16.60 o 
  -2  -2   3      221.87      200.12      5.45 o 
  -1  -2   3      460.60      478.17      8.94 o 
   0  -2   3      698.78      725.37     12.41 o 
   1  -2   3     1160.46     1168.11     23.32 o 
   2  -2   3      106.18      101.58      4.74 o 
   3  -2   3    10572.27    11194.52    172.66 o 
   4  -2   3     2479.14     2180.71     35.64 o 
   5  -2   3      277.25      243.64      9.44 o 
   6  -2   3     1344.88     1287.67     40.22 o 
   7  -2   3     1250.35     1232.23     60.85 o 
   8  -2   3       56.70       71.76     21.02 o 
   9  -2   3        3.64        4.43     24.34 o 
 -10  -1   3       61.43       71.90     13.64 o 
  -9  -1   3      528.66      508.97     21.69 o 
  -8  -1   3       10.05       11.22      9.67 o 
  -7  -1   3      351.95      332.74     15.93 o 
  -6  -1   3     1536.55     1500.43     47.58 o 
  -5  -1   3       51.51       66.45      4.93 o 
  -4  -1   3       74.74       80.57      7.75 o 
  -3  -1   3     4648.29     4522.13     71.02 o 
  -2  -1   3       26.03       32.86      6.70 o 
  -1  -1   3     5019.73     5028.56     77.85 o 
   0  -1   3    16190.80    17727.26    271.74 o 
   1  -1   3      606.57      585.18     10.22 o 
   2  -1   3     3729.64     3981.96     62.07 o 
   3  -1   3       87.29      125.74      7.40 o 
   4  -1   3       62.49       47.86      4.15 o 
   5  -1   3     5313.10     5359.69     84.56 o 
   6  -1   3      232.49      233.77      8.99 o 
   7  -1   3        1.99        6.04      7.69 o 
   8  -1   3     1842.32     1770.23     41.47 o 
  10  -1   3        6.63       17.70     28.77 o 
 -11   0   3       43.35       61.96     15.49 o 
 -10   0   3        6.09        6.87     14.38 o 
  -9   0   3       41.82       50.12     17.70 o 
  -8   0   3      912.09      875.53     34.30 o 
  -7   0   3        6.16        1.48      7.92 o 
  -6   0   3      453.84      453.97     45.36 o 
  -5   0   3     2203.65     2021.71     68.60 o 
  -4   0   3     1371.99     1277.48     22.48 o 
  -3   0   3      101.50       93.60      4.33 o 
  -2   0   3     3308.27     3194.52     62.53 o 
  -1   0   3     1064.32     1109.21     17.89 o 
   0   0   3      420.36      453.68      8.03 o 
   1   0   3      399.69      410.40     13.80 o 
   2   0   3     3439.44     3446.95     54.02 o 
   3   0   3       58.59       72.03      3.22 o 
   4   0   3     4271.38     4501.93     70.94 o 
   5   0   3     1337.57     1366.58     24.09 o 
   6   0   3       39.90       29.65      4.93 o 
   7   0   3     1405.07     1373.53     48.68 o 
   8   0   3      194.87      143.17     18.81 o 
   9   0   3      404.83      409.45     20.06 o 
  10   0   3       10.48       30.98     28.77 o 
 -10   1   3       10.26       13.28     12.06 o 
  -9   1   3       31.93       19.78     10.07 o 
  -8   1   3       75.27       75.24     22.13 o 
  -7   1   3        1.45        0.74     17.70 o 
  -6   1   3     1275.50     1239.49     23.09 o 
  -5   1   3        3.15        3.40      4.41 o 
  -4   1   3     1057.54     1001.78     18.63 o 
  -3   1   3     6131.72     5999.59     93.52 o 
  -2   1   3      746.15      845.03     14.87 o 
  -1   1   3       17.91       28.50      6.72 o 
   0   1   3    13170.24    13889.41    213.13 o 
   1   1   3      342.52      391.86      7.67 o 
   2   1   3       38.45       58.22      2.83 o 
   3   1   3     6013.03     6658.27    103.76 o 
   4   1   3      250.10      269.77     11.95 o 
   5   1   3      586.37      541.72     12.02 o 
   6   1   3       31.35       40.99     11.06 o 
   7   1   3      349.67      347.90     15.93 o 
   8   1   3     1006.09      951.55     35.41 o 
   9   1   3      281.03      263.99     16.75 o 
  10   1   3        0.03       13.63     13.38 o 
 -11   2   3        2.20       11.06     28.77 o 
 -10   2   3       51.29       68.51     13.64 o 
  -9   2   3       15.65       25.31     10.07 o 
  -8   2   3       54.57       30.98      9.67 o 
  -7   2   3      180.39      193.61     11.39 o 
  -6   2   3      215.68      207.96      9.67 o 
  -5   2   3       20.45       20.26      4.32 o 
  -4   2   3     1724.54     1662.47     27.61 o 
  -3   2   3      342.09      336.91      8.03 o 
  -2   2   3      567.44      535.65     10.22 o 
  -1   2   3      739.74      664.85     11.88 o 
   0   2   3     3172.92     2962.90     46.41 o 
   1   2   3     5953.73     6349.48     98.70 o 
   2   2   3     5608.65     6249.10    156.51 o 
   3   2   3       15.40       38.14      5.86 o 
   5   2   3     2480.92     2430.97     40.29 o 
   6   2   3       66.79       80.44      9.00 o 
   7   2   3      486.14      434.33     17.54 o 
   8   2   3        4.65       11.70      9.67 o 
   9   2   3      308.99      269.23     16.37 o 
  10   2   3      475.25      467.11     22.09 o 
 -11   3   3       35.98       84.09     33.19 o 
 -10   3   3      223.82      263.34     35.41 o 
  -9   3   3      102.06       96.31     22.13 o 
  -8   3   3      329.19      330.72     33.19 o 
  -7   3   3      154.98      168.01      8.64 o 
  -6   3   3      109.23      107.07      6.44 o 
  -5   3   3       20.81       24.25      7.28 o 
  -4   3   3     1216.99     1396.09     24.21 o 
  -3   3   3     1192.75     1186.30     20.36 o 
  -2   3   3     1072.06     1033.38     17.43 o 
  -1   3   3      781.46      792.76     13.59 o 
   0   3   3      542.24      491.33     12.53 o 
   1   3   3     6704.67     6609.12    120.29 o 
   2   3   3      647.63      594.76     14.72 o 
   3   3   3      757.39      569.38     14.24 o 
   4   3   3     4409.84     4315.47     85.01 o 
   5   3   3       64.61       45.20      7.36 o 
   6   3   3     1086.21     1013.92     29.87 o 
   7   3   3      613.45      578.29     37.62 o 
   8   3   3      217.98      194.06     14.73 o 
   9   3   3      107.85       94.41     14.73 o 
  10   3   3       48.71       47.63     27.66 o 
 -11   4   3       40.27       37.62     33.19 o 
 -10   4   3       39.32       44.26     28.77 o 
  -9   4   3      476.39      466.30     18.77 o 
  -8   4   3       10.26       10.89      8.09 o 
  -7   4   3      182.50      193.61     11.39 o 
  -6   4   3     2585.38     2592.21     43.68 o 
  -5   4   3      509.43      504.33     14.13 o 
  -4   4   3      438.12      416.09     10.06 o 
  -3   4   3     1172.18     1189.84     20.36 o 
  -2   4   3      273.41      290.23      6.74 o 
  -1   4   3     3091.03     3277.78     51.88 o 
   0   4   3     1663.27     1732.90     28.51 o 
   1   4   3        0.71        1.48      2.56 o 
   2   4   3    10660.04    11889.18    183.74 o 
   3   4   3     1833.62     1832.58     30.97 o 
   4   4   3        7.63        5.35      3.49 o 
   5   4   3     2819.72     2770.21     57.64 o 
   6   4   3      847.75      772.00     22.33 o 
   7   4   3       62.17       47.75     15.49 o 
   8   4   3      739.47      721.41     26.05 o 
   9   4   3      119.80      134.48     15.08 o 
  10   4   3        4.84        2.95     15.08 o 
 -10   5   3        1.45       42.05     30.98 o 
  -9   5   3       56.66       24.34     24.34 o 
  -8   5   3      638.13      663.05     23.66 o 
  -7   5   3      467.88      455.54     28.24 o 
  -6   5   3     2032.16     2069.62     35.97 o 
  -5   5   3      181.49      173.89      6.98 o 
  -4   5   3     5106.67     6079.97    196.38 o 
  -3   5   3       58.17       64.23      3.83 o 
  -2   5   3      409.88      437.75      9.31 o 
  -1   5   3     3467.86     3685.15     58.28 o 
   0   5   3      165.43      151.24      6.96 o 
   1   5   3     2187.70     2245.36     36.57 o 
   2   5   3     2142.66     2556.95     41.68 o 
   3   5   3      654.60      694.79     17.72 o 
   4   5   3     3002.67     2763.27     69.71 o 
   5   5   3       44.49       38.41      8.50 o 
   6   5   3       31.32       37.62      9.38 o 
   7   5   3     1079.27     1171.02     31.82 o 
   8   5   3      453.13      369.56     19.63 o 
   9   5   3       32.72       24.78     14.73 o 
  10   5   3      305.02      265.55     24.34 o 
 -10   6   3        2.05       -2.21     26.55 o 
  -9   6   3       16.05       30.98     24.34 o 
  -8   6   3      224.89      218.91     14.73 o 
  -7   6   3      266.52      300.32     11.13 o 
  -6   6   3     1091.19     1133.17     21.98 o 
  -5   6   3       55.69       38.22      5.88 o 
  -4   6   3     1256.42     1293.88     22.93 o 
  -3   6   3      584.16      542.64     18.37 o 
  -2   6   3     2803.64     2765.28     44.68 o 
  -1   6   3       11.43       29.22      3.83 o 
   0   6   3    11013.29    11787.35    182.51 o 
   1   6   3       56.96       66.69      5.15 o 
   2   6   3        2.58       31.59      7.97 o 
   3   6   3       26.37       14.22      4.79 o 
   4   6   3       26.78       34.20      7.36 o 
   5   6   3      277.64      292.52     13.82 o 
   6   6   3     1620.79     1531.65     46.47 o 
   7   6   3        1.41        1.58     11.06 o 
   8   6   3      508.91      453.01     21.24 o 
   9   6   3      749.39      721.07     52.00 o 
 -10   7   3        4.10        8.85     28.77 o 
  -9   7   3       18.38        2.21     24.34 o 
  -8   7   3        0.60        7.08     11.05 o 
  -7   7   3       74.23       68.40     11.05 o 
  -6   7   3      142.92      199.93     17.91 o 
  -5   7   3       18.86       25.98      6.92 o 
  -4   7   3     1921.33     1865.73     31.89 o 
  -3   7   3      109.27      101.69      5.86 o 
  -2   7   3      472.60      440.39     10.60 o 
  -1   7   3     3486.79     3381.94     64.92 o 
   0   7   3      574.59      500.01     11.97 o 
   1   7   3      580.57      673.02     18.33 o 
   2   7   3     2304.21     2210.94     37.01 o 
   3   7   3      820.53      712.29     16.11 o 
   4   7   3      645.62      628.47     19.51 o 
   5   7   3      130.75      124.18     10.62 o 
   6   7   3      330.25      363.77     17.00 o 
   7   7   3       28.74       40.66     12.23 o 
   8   7   3      194.24      208.88     24.34 o 
   9   7   3       48.53       23.90     18.81 o 
  -9   8   3       46.62       42.86     13.38 o 
  -8   8   3        1.55        9.29     24.34 o 
  -7   8   3      201.38      198.60     16.60 o 
  -6   8   3      394.52      426.63     17.00 o 
  -5   8   3      179.44      167.59      9.01 o 
  -4   8   3       28.71       36.01      5.06 o 
  -3   8   3      825.98      842.92     17.00 o 
  -2   8   3     1347.87     1293.93     23.40 o 
  -1   8   3      954.11     1047.48     24.22 o 
   0   8   3      529.24      462.32     11.88 o 
   1   8   3     6033.62     5953.31     94.43 o 
   2   8   3     1054.57     1043.41     20.36 o 
   3   8   3       88.54       69.26      8.50 o 
   4   8   3     1313.95     1337.54     32.75 o 
   5   8   3      502.54      384.07     33.19 o 
   6   8   3       90.70      105.08     17.70 o 
   7   8   3      656.74      584.32     23.91 o 
   8   8   3      185.48      204.17     17.54 o 
  -9   9   3      101.12      152.69     19.92 o 
  -8   9   3      248.38      257.93     21.02 o 
  -7   9   3        4.92       10.43     19.92 o 
  -6   9   3        7.20       12.26     10.08 o 
  -5   9   3      311.85      322.20     14.81 o 
  -4   9   3      131.15      114.92      7.16 o 
  -3   9   3        0.27        0.85      4.79 o 
  -2   9   3      147.45      123.28      7.16 o 
  -1   9   3     1761.30     1780.71     37.55 o 
   0   9   3      567.76      581.94     14.05 o 
   1   9   3       54.20       44.42      6.82 o 
   2   9   3     5568.82     5768.37     91.42 o 
   3   9   3      722.01      674.28     21.08 o 
   4   9   3      253.87      259.71     14.80 o 
   5   9   3      950.62      942.71     30.98 o 
   6   9   3     1253.57     1221.52     50.90 o 
   7   9   3        8.76        0.00     12.69 o 
   8   9   3        7.51       -2.33     14.32 o 
  -9  10   3       46.78       55.32     17.70 o 
  -8  10   3       81.01      109.86     14.32 o 
  -7  10   3      243.48      280.46     22.13 o 
  -6  10   3        1.77       -5.11     10.08 o 
  -5  10   3       97.86      106.06     10.95 o 
  -4  10   3       73.25       69.64      6.44 o 
  -3  10   3        5.28        2.21      5.86 o 
  -2  10   3        9.64        7.59      5.45 o 
  -1  10   3      220.10      230.16     10.95 o 
   0  10   3       30.80       41.93      6.75 o 
   1  10   3     1238.35     1158.04     22.93 o 
   2  10   3     1672.70     1453.20     27.54 o 
   3  10   3      627.75      541.71     20.34 o 
   4  10   3     2831.43     2821.78     64.17 o 
   5  10   3      211.56      235.35     15.41 o 
   6  10   3       29.83       34.85     12.23 o 
   7  10   3     1265.00     1192.05     35.89 o 
   8  10   3       44.33       26.00     15.41 o 
  -9  11   3       83.49       77.45     19.92 o 
  -8  11   3      143.23      132.77     19.92 o 
  -7  11   3       10.90        2.07     14.38 o 
  -6  11   3      242.45      258.70     14.80 o 
  -5  11   3     1104.28     1089.87     37.62 o 
  -4  11   3        2.64       -2.01      9.96 o 
  -3  11   3        6.60       16.75      6.44 o 
  -2  11   3     1305.68     1285.67     25.10 o 
  -1  11   3      252.37      259.80     10.60 o 
   0  11   3      250.71      239.92      9.74 o 
   1  11   3      873.73      938.07     32.39 o 
   2  11   3       77.23       89.10     10.08 o 
   3  11   3     1045.68     1029.75     28.92 o 
   4  11   3      177.83      153.33     13.23 o 
   5  11   3       32.70       26.42     12.23 o 
   6  11   3      865.90      824.48     28.04 o 
   7  11   3      250.60      308.23     20.16 o 
  -9  12   3       14.90      -15.49     17.70 o 
  -8  12   3       35.09       46.47     19.92 o 
  -7  12   3      477.30      506.76     30.98 o 
  -6  12   3      577.46      518.12     20.16 o 
  -5  12   3       38.62       42.77     14.38 o 
  -4  12   3     1271.11     1322.42     32.86 o 
  -3  12   3      558.89      617.96     21.08 o 
  -2  12   3       23.59       35.03      7.45 o 
  -1  12   3     1420.01     1394.64     34.42 o 
   0  12   3     2878.32     2828.71     56.48 o 
   1  12   3     1027.64     1051.80     47.31 o 
   2  12   3      488.79      449.18     35.41 o 
   3  12   3       72.40       73.87     11.66 o 
   4  12   3      312.05      359.89     19.51 o 
   5  12   3      515.39      541.88     24.22 o 
   6  12   3       33.36       52.91     33.19 o 
   7  12   3       25.80       36.99     27.66 o 
  -8  13   3       18.02       -2.21     19.92 o 
  -7  13   3        0.52       -2.21     17.70 o 
  -6  13   3      278.91      283.25     24.34 o 
  -5  13   3      229.52      215.22     15.65 o 
  -4  13   3      182.38      167.43     14.08 o 
  -3  13   3      566.78      591.85     24.34 o 
  -2  13   3     4317.53     4222.09     87.58 o 
  -1  13   3     1664.39     1731.64     37.80 o 
   0  13   3       13.25       18.44      7.67 o 
   1  13   3     4776.86     4882.44     86.76 o 
   2  13   3      306.20      334.68     17.21 o 
   3  13   3      278.99      297.87     19.92 o 
   4  13   3      950.33      927.47     29.73 o 
   5  13   3      703.95      769.46     45.36 o 
   6  13   3      454.42      471.92     69.71 o 
  -8  14   3       54.05       81.88     22.13 o 
  -7  14   3        1.84      -15.49     19.92 o 
  -6  14   3       15.44        4.43     19.92 o 
  -5  14   3        4.97        4.43     17.70 o 
  -4  14   3      144.31      123.92     19.92 o 
  -3  14   3       78.83       70.38     17.70 o 
  -2  14   3       49.59       22.57     11.66 o 
  -1  14   3      667.88      682.06     24.22 o 
   0  14   3      689.97      738.05     21.64 o 
   1  14   3       27.87       48.99     13.28 o 
   2  14   3      137.72      150.04     14.80 o 
   3  14   3     2289.20     2396.24     70.81 o 
   4  14   3       66.69       73.93     15.41 o 
   5  14   3        0.24       26.55     15.41 o 
   6  14   3      814.17      803.29     46.47 o 
  -7  15   3      141.63      157.12     24.34 o 
  -6  15   3       77.77       50.90     22.13 o 
  -5  15   3       28.28        6.64     19.92 o 
  -4  15   3      461.05      453.65     30.98 o 
  -3  15   3      374.75      340.79     26.55 o 
  -2  15   3      342.18      309.57     17.94 o 
  -1  15   3        1.27       -7.33     12.23 o 
   0  15   3      146.63      143.84     19.92 o 
   1  15   3      763.06      777.56     38.73 o 
   2  15   3      297.26      374.58     21.02 o 
   3  15   3       24.42       27.14     14.80 o 
   4  15   3      505.96      448.05     29.87 o 
   5  15   3      539.86      549.44     48.68 o 
  -6  16   3       42.45       24.34     22.13 o 
  -5  16   3      744.57      714.77     39.83 o 
  -4  16   3      169.02      165.97     24.34 o 
  -3  16   3       53.29       55.32     19.92 o 
  -2  16   3       68.08       48.68     19.92 o 
  -1  16   3      188.63      161.54     22.13 o 
   1  16   3       23.91        6.64     19.92 o 
   2  16   3        5.31        0.00     14.80 o 
   3  16   3      943.40      957.96     36.51 o 
   4  16   3      244.63      269.97     21.08 o 
  -5  17   3       18.77       26.55     24.34 o 
  -4  17   3       39.56       48.68     22.13 o 
  -3  17   3      564.65      528.88     33.19 o 
  -2  17   3       12.09        6.64     19.92 o 
  -1  17   3       10.08       -2.21     19.92 o 
   3  17   3       92.76       99.62     17.94 o 
  -4  18   3      121.20      115.07     24.34 o 
  -3  18   3      151.91      185.88     26.55 o 
  -2  18   3       87.07      101.79     22.13 o 
  -1 -18   4        8.72      -19.92     28.77 o 
   0 -18   4     1146.57     1077.69     55.32 o 
   1 -18   4       25.24       37.62     28.77 o 
   2 -18   4        0.11        5.06     15.93 o 
   3 -18   4      122.88      107.62     17.54 o 
   4 -18   4        6.68        8.54     17.70 o 
  -3 -17   4      111.19       86.30     28.77 o 
  -2 -17   4      244.45      250.06     30.98 o 
   0 -17   4       84.95       55.32     26.55 o 
   1 -17   4       84.47       84.09     26.55 o 
   2 -17   4      749.30      735.68     27.65 o 
   3 -17   4       24.72       26.11     15.41 o 
   4 -17   4        9.71       -3.21     15.41 o 
   5 -17   4      171.70      178.92     18.58 o 
  -4 -16   4      107.60      143.84     28.77 o 
  -3 -16   4      112.36      139.41     28.77 o 
  -2 -16   4        0.41       -2.21     22.13 o 
  -1 -16   4        1.96      -13.28     22.13 o 
   0 -16   4      699.02      643.96     37.62 o 
   1 -16   4      176.72      186.49     15.41 o 
   2 -16   4      192.55      195.56     19.92 o 
   3 -16   4      471.14      476.07     38.73 o 
   4 -16   4      524.55      538.33     23.32 o 
   5 -16   4      136.94      136.35     32.09 o 
   6 -16   4       39.41       24.78     15.41 o 
  -5 -15   4       14.53       -9.29     14.73 o 
  -4 -15   4        2.48       22.13     24.34 o 
  -3 -15   4      243.94      281.04     28.77 o 
  -2 -15   4      177.43      201.37     26.55 o 
  -1 -15   4      429.83      484.63     33.19 o 
   0 -15   4       15.28       22.13     22.13 o 
   1 -15   4        1.25        7.33     12.23 o 
   2 -15   4     1234.02     1169.64     32.75 o 
   3 -15   4      327.87      320.77     18.58 o 
   4 -15   4      101.82      107.48     25.45 o 
   5 -15   4      347.57      327.91     28.77 o 
   6 -15   4       42.06       29.35     14.80 o 
   7 -15   4       78.57       86.14     17.00 o 
  -6 -14   4        9.56       15.49     17.70 o 
  -5 -14   4      301.77      324.50     20.06 o 
  -4 -14   4      546.01      522.69     28.77 o 
  -3 -14   4       35.78       46.99     12.69 o 
  -2 -14   4       95.61       90.73     22.13 o 
  -1 -14   4     1777.40     1849.99     66.39 o 
   0 -14   4      110.26      174.82     17.70 o 
   1 -14   4       91.03       96.87     12.23 o 
   2 -14   4      623.81      583.01     21.74 o 
   3 -14   4       13.26       18.12     12.23 o 
   4 -14   4      587.28      612.92     23.32 o 
   5 -14   4       83.09       78.80     12.69 o 
   6 -14   4       11.58        3.20     13.82 o 
   7 -14   4      538.79      560.53     24.89 o 
   8 -14   4        3.01      -17.70     24.34 o 
  -6 -13   4      896.22      883.28     34.30 o 
  -5 -13   4      101.85      126.24     17.70 o 
  -4 -13   4      303.95      317.43     17.54 o 
  -3 -13   4     1559.29     1607.57     40.32 o 
  -2 -13   4      885.75      887.85     30.98 o 
  -1 -13   4       30.67       39.83     17.70 o 
   0 -13   4     1818.93     1776.57     41.27 o 
   1 -13   4      940.65      867.84     25.50 o 
   2 -13   4      257.07      285.64     15.41 o 
   3 -13   4       47.95       38.65     15.49 o 
   4 -13   4       32.96       31.93     10.62 o 
   5 -13   4      164.34      185.55     15.49 o 
   6 -13   4      121.69       74.41     13.82 o 
   7 -13   4       72.70       76.70     14.32 o 
   8 -13   4        8.56       -6.41     15.49 o 
  -7 -12   4      880.43      895.41     35.41 o 
  -6 -12   4        2.44       16.47     24.34 o 
  -5 -12   4      783.13      829.76     27.65 o 
  -4 -12   4      956.29      970.29     28.77 o 
  -3 -12   4       17.96       13.45      9.38 o 
  -2 -12   4      471.72      513.74     19.14 o 
  -1 -12   4     1708.75     1866.71     33.40 o 
   0 -12   4        3.05       -1.81      8.50 o 
   1 -12   4        4.61       10.51      9.00 o 
   2 -12   4     1476.70     1476.05     35.89 o 
   3 -12   4        2.66       -5.11     10.08 o 
   4 -12   4      107.83       88.39     16.60 o 
   5 -12   4      745.70      667.66     21.74 o 
   6 -12   4       26.02       38.86     12.23 o 
   7 -12   4      198.89      220.98     15.93 o 
   8 -12   4      343.40      336.46     19.14 o 
   9 -12   4        0.07      -11.70     15.93 o 
  -7 -11   4        2.55        3.49     13.38 o 
  -6 -11   4       45.45       33.19     13.07 o 
  -5 -11   4      161.48      191.85     14.73 o 
  -4 -11   4       83.33       74.44     11.05 o 
  -3 -11   4     2004.73     1955.66     43.48 o 
  -2 -11   4      594.83      664.87     20.74 o 
  -1 -11   4        1.45        6.92      5.66 o 
   0 -11   4      760.85      849.19     23.32 o 
   1 -11   4     3729.06     3655.80     74.91 o 
   2 -11   4      150.57      142.94     10.08 o 
   3 -11   4       14.54       20.65      9.00 o 
   4 -11   4      149.01      141.63     11.66 o 
   5 -11   4      124.67      131.40     12.23 o 
   6 -11   4      405.76      400.24     18.58 o 
   7 -11   4       39.40       43.87     17.70 o 
   8 -11   4        6.52       16.47     13.07 o 
   9 -11   4        2.54        6.64     14.73 o 
  -8 -10   4       26.64       40.89     18.81 o 
  -7 -10   4      186.40      180.75     24.34 o 
  -6 -10   4      572.71      552.10     22.85 o 
  -5 -10   4       98.66      106.22     12.69 o 
  -4 -10   4       98.53      115.07     11.05 o 
  -3 -10   4        9.77        4.02      7.69 o 
  -2 -10   4     1172.43     1067.48     20.98 o 
  -1 -10   4     3602.97     3471.80     56.49 o 
   0 -10   4      942.94      931.87     18.11 o 
   1 -10   4      356.73      345.95     14.38 o 
   2 -10   4     2576.28     2625.28     55.40 o 
   3 -10   4      493.29      467.45     17.00 o 
   4 -10   4        4.89        1.61      8.50 o 
   5 -10   4     1215.77     1168.94     29.61 o 
   6 -10   4      700.66      773.69     23.32 o 
   7 -10   4       61.15       66.43     12.23 o 
   8 -10   4      164.04      158.74     15.93 o 
   9 -10   4       12.41       18.15     14.73 o 
  -8  -9   4       55.75       27.88     14.73 o 
  -7  -9   4     1695.32     1674.33     58.64 o 
  -6  -9   4       53.65       63.85     11.39 o 
  -5  -9   4      159.94      130.67     12.69 o 
  -4  -9   4     2886.92     2784.31     59.21 o 
  -3  -9   4      317.86      322.61     13.82 o 
  -2  -9   4        1.62       27.95      4.93 o 
  -1  -9   4     1429.42     1408.72     25.37 o 
   0  -9   4      467.30      515.35     11.36 o 
   1  -9   4      960.27     1052.73     19.40 o 
   2  -9   4        0.53        6.36      5.69 o 
   3  -9   4      109.12      115.60     12.17 o 
   4  -9   4     4064.38     4112.52     83.62 o 
   5  -9   4      299.89      322.34     17.70 o 
   6  -9   4        3.76       -1.66      9.96 o 
   7  -9   4     1141.66     1084.73     43.15 o 
   8  -9   4      112.84      114.47     14.32 o 
   9  -9   4        0.76       21.64     13.07 o 
  -9  -8   4      309.19      281.04     35.41 o 
  -8  -8   4      290.48      310.58     19.63 o 
  -7  -8   4       97.89      115.72     13.07 o 
  -6  -8   4      948.78      868.19     35.41 o 
  -5  -8   4      792.54      804.21     23.91 o 
  -4  -8   4     2249.11     2063.07     45.06 o 
  -3  -8   4     2319.17     2236.71     47.55 o 
  -2  -8   4     2157.64     2324.29     38.54 o 
  -1  -8   4      140.31      147.56      5.90 o 
   0  -8   4        2.42        4.94      3.40 o 
   1  -8   4     1111.13     1094.30     25.81 o 
   2  -8   4      696.30      731.46     19.51 o 
   3  -8   4      893.32      949.52     23.32 o 
   4  -8   4      153.03      140.00      8.50 o 
   5  -8   4      180.80      189.06     11.66 o 
   6  -8   4      478.11      488.52     18.58 o 
   7  -8   4      141.91      129.58     12.23 o 
   8  -8   4      163.18      148.50     18.81 o 
   9  -8   4      302.42      322.11     18.41 o 
  10  -8   4        2.84      -11.06     28.77 o 
  -9  -7   4      126.28      115.40     16.75 o 
  -8  -7   4       76.74       70.81     13.38 o 
  -7  -7   4      967.88      906.25     30.98 o 
  -6  -7   4     1216.36     1151.92     30.83 o 
  -5  -7   4     2014.20     1978.65     45.06 o 
  -4  -7   4     1557.06     1509.20     42.05 o 
  -3  -7   4     2180.63     2087.39     35.16 o 
  -2  -7   4       14.82       18.54      4.32 o 
  -1  -7   4     5656.31     6042.14     94.80 o 
   0  -7   4       61.73       49.74      3.40 o 
   1  -7   4     1714.99     1846.51     30.45 o 
   2  -7   4       31.59       52.93      6.91 o 
   3  -7   4      353.37      338.93     14.38 o 
   4  -7   4      475.32      481.19     15.41 o 
   5  -7   4      228.37      210.45     10.62 o 
   6  -7   4       89.62       95.15      9.38 o 
   7  -7   4      391.36      374.52     17.00 o 
   8  -7   4       42.18       73.77     12.69 o 
   9  -7   4       17.61      -13.28     24.34 o 
  10  -7   4      329.60      300.96     35.41 o 
  -9  -6   4       67.97       57.38     15.08 o 
  -8  -6   4      118.07       89.18     18.81 o 
  -7  -6   4      494.40      500.82     20.74 o 
  -6  -6   4     1768.86     1754.35     40.92 o 
  -5  -6   4     1453.98     1455.96     34.00 o 
  -4  -6   4        3.83        3.93     15.49 o 
  -3  -6   4     2667.18     2586.00     42.39 o 
  -2  -6   4     3018.94     2875.22     46.24 o 
  -1  -6   4      882.18      937.52     17.00 o 
   0  -6   4       15.90       29.98      2.83 o 
   1  -6   4    19608.38    21060.48    323.20 o 
   2  -6   4      553.45      655.33     16.37 o 
   3  -6   4      532.37      556.04     15.41 o 
   4  -6   4     2853.21     2865.93     81.88 o 
   5  -6   4      322.39      376.55     13.23 o 
   6  -6   4       45.34       25.55      7.75 o 
   7  -6   4       35.99       36.49     12.17 o 
   8  -6   4       35.84       30.43     19.92 o 
   9  -6   4      199.52      174.82     28.77 o 
  10  -6   4      166.37      241.21     35.41 o 
  -9  -5   4        4.62       10.48     18.81 o 
  -8  -5   4       34.61       19.36     11.39 o 
  -7  -5   4      507.05      465.24     19.14 o 
  -6  -5   4       22.07       36.91     15.49 o 
  -5  -5   4       35.96       41.99     12.17 o 
  -4  -5   4      949.46      983.55     40.94 o 
  -3  -5   4      191.52      199.42      9.00 o 
  -2  -5   4     2142.53     2535.78     40.77 o 
  -1  -5   4    14482.48    15535.34    238.57 o 
   0  -5   4     2940.01     3069.80     48.42 o 
   1  -5   4      504.01      480.15      9.37 o 
   2  -5   4     2885.86     2893.85     57.83 o 
   3  -5   4     6155.07     6084.46    118.80 o 
   4  -5   4      739.91      832.18     20.16 o 
   5  -5   4      214.90      189.36     10.08 o 
   6  -5   4      881.58      924.10     35.41 o 
   7  -5   4      167.70      148.89     11.05 o 
   8  -5   4        2.23        4.27     12.17 o 
   9  -5   4        5.29       24.34     24.34 o 
  10  -5   4       24.55       64.17     28.77 o 
 -10  -4   4      104.45      103.72     15.37 o 
  -9  -4   4      945.54      908.72     30.25 o 
  -8  -4   4      471.32      461.96     20.06 o 
  -7  -4   4     1448.30     1385.52     34.56 o 
  -6  -4   4      665.80      681.64     29.87 o 
  -5  -4   4       83.57       78.14      8.85 o 
  -4  -4   4      614.14      577.01     16.04 o 
  -3  -4   4        8.37       12.63      3.80 o 
  -2  -4   4     8273.57     8903.54    138.21 o 
  -1  -4   4      521.29      619.35     11.88 o 
   0  -4   4      606.56      783.66     16.62 o 
   1  -4   4     2218.94     2285.06     36.10 o 
   2  -4   4      251.51      265.55      8.50 o 
   3  -4   4      725.01      828.30     16.53 o 
   4  -4   4     2235.87     2205.97     36.10 o 
   5  -4   4      225.17      272.00      8.76 o 
   6  -4   4       99.47       77.34      9.00 o 
   7  -4   4      502.57      479.64     17.54 o 
   8  -4   4      132.24      170.39     22.13 o 
   9  -4   4      858.52      869.67     46.47 o 
  10  -4   4        3.96        2.21     26.55 o 
 -10  -3   4      102.13      114.12     15.37 o 
  -9  -3   4     2680.33     2569.53     58.91 o 
  -8  -3   4      609.28      589.93     21.69 o 
  -7  -3   4       10.46       13.44      9.67 o 
  -6  -3   4     1374.42     1318.34     60.85 o 
  -5  -3   4     3898.42     3780.74     95.15 o 
  -4  -3   4      794.58      903.95     16.82 o 
  -3  -3   4     1184.73     1395.12     29.61 o 
  -2  -3   4     6295.87     6882.76    107.13 o 
  -1  -3   4      521.76      648.89     11.88 o 
   0  -3   4      323.20      290.52      5.86 o 
   1  -3   4       69.12       50.18      6.09 o 
   2  -3   4     2391.46     2658.17     42.01 o 
   3  -3   4     1334.33     1255.69     21.64 o 
   4  -3   4     2746.49     2901.94     46.70 o 
   5  -3   4      372.04      385.32     18.19 o 
   6  -3   4     4199.77     4259.02     68.35 o 
   7  -3   4       22.82       29.69      9.00 o 
   8  -3   4        7.65       -8.85     19.92 o 
   9  -3   4       19.05       13.28     22.13 o 
  10  -3   4        1.71       13.28     28.77 o 
 -10  -2   4       93.40       86.72     28.77 o 
  -9  -2   4        1.36        5.16     11.88 o 
  -8  -2   4       11.76        3.69     11.06 o 
  -7  -2   4      795.31      798.59     38.73 o 
  -6  -2   4      967.88      943.84     24.45 o 
  -5  -2   4      467.26      463.28     15.41 o 
  -4  -2   4     5504.06     5599.92    109.23 o 
  -3  -2   4     2221.25     2150.65     35.29 o 
  -2  -2   4        8.53       28.31      4.80 o 
  -1  -2   4     5484.39     5749.91     89.31 o 
   0  -2   4      307.72      400.54     21.02 o 
   1  -2   4     3674.87     3913.15     68.68 o 
   2  -2   4       89.36       96.98      3.83 o 
   3  -2   4      884.82      826.19     14.77 o 
   4  -2   4       86.18       77.34      4.32 o 
   5  -2   4     2481.83     2508.30     41.57 o 
   6  -2   4      182.14      186.72      7.66 o 
   7  -2   4      722.49      715.05     16.34 o 
   8  -2   4     1298.75     1210.46     48.68 o 
   9  -2   4      151.78      196.95     28.77 o 
  10  -2   4      623.21      703.70     46.47 o 
 -10  -1   4       54.03       62.36     13.64 o 
  -9  -1   4        2.47        8.33     11.66 o 
  -8  -1   4      248.71      259.14     14.73 o 
  -7  -1   4        0.67       16.97     12.17 o 
  -6  -1   4      536.77      533.05     17.54 o 
  -5  -1   4     1345.65     1264.08     37.62 o 
  -4  -1   4       17.10       15.22      3.40 o 
  -3  -1   4      847.86      791.73     14.44 o 
  -2  -1   4     8117.69     7968.63    123.29 o 
  -1  -1   4     2915.14     2799.78     44.20 o 
   1  -1   4     4086.92     4141.04     78.92 o 
   2  -1   4     2278.84     2205.37     35.29 o 
   3  -1   4      130.26      155.09      5.45 o 
   4  -1   4     1581.33     1694.76     28.40 o 
   5  -1   4       41.44       62.03      5.75 o 
   6  -1   4      878.19      793.76     16.59 o 
   7  -1   4     1018.93      985.46     26.05 o 
   8  -1   4        3.70       17.55      9.67 o 
   9  -1   4      551.59      513.39     37.62 o 
  10  -1   4       63.50       70.81     28.77 o 
 -10   0   4        9.42      -10.95     17.70 o 
  -9   0   4      138.39      170.24     26.55 o 
  -8   0   4      182.22      187.30     17.70 o 
  -7   0   4       95.20       85.92     11.06 o 
  -6   0   4      201.53      190.92     11.05 o 
  -5   0   4        3.35        9.02      4.32 o 
  -4   0   4      456.98      504.60     13.57 o 
  -3   0   4     8491.76     8834.38    136.93 o 
  -2   0   4      595.93      613.32     11.50 o 
  -1   0   4       27.09       37.40      4.12 o 
   0   0   4    20173.38    20757.17    396.39 o 
   1   0   4     1230.32     1217.21     24.22 o 
   2   0   4      272.24      253.87      6.39 o 
   3   0   4     8671.27     8800.91    136.11 o 
   4   0   4       10.41       17.29      3.40 o 
   5   0   4      101.42      104.92      5.66 o 
   6   0   4      602.90      565.91     13.75 o 
   7   0   4      407.99      412.50     18.81 o 
   8   0   4      162.06      158.20     13.07 o 
   9   0   4       18.62       18.53     11.39 o 
  10   0   4       76.66       73.03     28.77 o 
 -11   1   4        2.20      -13.28     13.28 o 
 -10   1   4      286.47      314.21     19.07 o 
  -9   1   4      111.79      107.59     13.38 o 
  -8   1   4       66.39       61.11     14.38 o 
  -7   1   4      351.47      373.07     15.93 o 
  -6   1   4      208.59      235.83     27.66 o 
  -5   1   4      658.94      608.61     29.72 o 
  -4   1   4     1641.21     1698.65     35.79 o 
  -3   1   4       15.15       32.69      3.25 o 
  -2   1   4     2975.48     3019.80     60.23 o 
  -1   1   4     3801.59     3761.94    101.79 o 
   0   1   4     1270.91     1360.79     22.12 o 
   1   1   4      941.22     1105.26     18.71 o 
   2   1   4     4634.10     4894.04    121.31 o 
   3   1   4      176.51      218.19      7.16 o 
   4   1   4     2414.08     2366.66     39.01 o 
   5   1   4     2983.05     2926.35     47.52 o 
   6   1   4        4.03       12.39      7.36 o 
   7   1   4       13.96       25.36      9.38 o 
   8   1   4      612.13      603.55     22.85 o 
   9   1   4      205.72      207.85     15.93 o 
  10   1   4       11.37       28.77     28.77 o 
 -11   2   4        8.08       44.26     30.98 o 
 -10   2   4       28.17       26.09     12.06 o 
  -9   2   4       52.88       62.50     17.70 o 
  -8   2   4      400.81      430.89     18.01 o 
  -7   2   4       21.75       23.60      7.92 o 
  -6   2   4      219.25      212.03      8.49 o 
  -5   2   4     1350.77     1420.12     44.99 o 
  -4   2   4     1755.93     1826.29     38.75 o 
  -3   2   4     1554.20     1531.33     53.11 o 
  -2   2   4      381.64      334.68     13.28 o 
  -1   2   4     6904.07     6439.13    120.46 o 
   0   2   4     4579.31     4296.98     88.26 o 
   1   2   4     1305.79     1687.77     27.66 o 
   2   2   4        3.10        8.58      2.83 o 
   3   2   4     8895.21     9542.48    148.00 o 
   4   2   4     3304.28     3478.80     56.49 o 
   5   2   4       27.14       38.42      4.79 o 
   6   2   4      834.90      843.20     23.91 o 
   7   2   4      785.14      794.60     24.45 o 
   8   2   4       47.01       55.80     11.39 o 
   9   2   4       13.83       -4.56     15.49 o 
  10   2   4      169.45      209.35     18.41 o 
 -11   3   4        3.57      -26.55     26.55 o 
 -10   3   4      376.45      410.76     20.44 o 
  -9   3   4      269.08      292.32     15.62 o 
  -8   3   4      393.32      383.86     16.75 o 
  -7   3   4      128.09      132.79     17.70 o 
  -6   3   4      669.95      705.51     27.22 o 
  -5   3   4      209.28      258.58      9.31 o 
  -4   3   4      603.74      566.85     20.26 o 
  -3   3   4     3093.30     3001.57     47.62 o 
  -2   3   4       86.86      106.55      6.70 o 
  -1   3   4     1428.94     1417.63     25.88 o 
   0   3   4      939.68      978.01     17.00 o 
   1   3   4     4378.24     4388.27     69.39 o 
   2   3   4      377.87      438.70     10.22 o 
   3   3   4     1710.80     1891.79     31.45 o 
   4   3   4      420.74      412.72     26.55 o 
   5   3   4     1951.59     1798.69     39.69 o 
   6   3   4       32.49       57.68      9.00 o 
   7   3   4       40.86       55.32     11.06 o 
   8   3   4      601.72      634.58     40.94 o 
   9   3   4        2.58        7.75     13.07 o 
  10   3   4       59.24       51.53     15.08 o 
 -10   4   4       19.01       39.83     28.77 o 
  -9   4   4       34.64       48.88     12.17 o 
  -8   4   4      494.62      503.16     29.87 o 
  -7   4   4      221.06      245.93     10.50 o 
  -6   4   4     3202.26     3394.72     56.02 o 
  -5   4   4      188.56      199.71     24.12 o 
  -4   4   4    36794.03    40144.61    616.22 o 
  -3   4   4       38.97       42.98      4.39 o 
  -2   4   4     1966.81     2074.03     34.05 o 
  -1   4   4     3952.53     3859.98     60.84 o 
   0   4   4      762.51      865.20     15.33 o 
   1   4   4     2225.97     2439.06     54.66 o 
   2   4   4      792.68      994.78     24.79 o 
   3   4   4     1090.61     1078.34     20.36 o 
   4   4   4       10.71       17.81      6.23 o 
   5   4   4        3.13       10.62      8.85 o 
   6   4   4     1586.04     1518.60     54.22 o 
   7   4   4      792.94      690.33     23.91 o 
   8   4   4       12.78        4.15     11.39 o 
   9   4   4      223.39      193.64     16.75 o 
  10   4   4      187.11      168.18     22.13 o 
 -10   5   4        3.90       24.34     28.77 o 
  -9   5   4      121.18      130.56     28.77 o 
  -8   5   4        0.44       -2.05     18.81 o 
  -7   5   4      367.23      381.53     12.93 o 
  -6   5   4     3366.68     3356.59     55.18 o 
  -5   5   4      569.92      559.33     13.16 o 
  -4   5   4     3004.88     3125.18     50.60 o 
  -3   5   4     1916.36     1856.66     31.02 o 
  -2   5   4     1741.63     1830.60     30.22 o 
  -1   5   4      452.01      534.65     11.02 o 
   0   5   4     8353.13     9008.60    140.01 o 
   1   5   4    11779.19    12889.17    199.52 o 
   2   5   4      397.26      386.64      9.74 o 
   3   5   4     1293.31     1321.68     24.21 o 
   4   5   4     1391.88     1471.16     26.59 o 
   5   5   4     1749.97     1685.14     66.39 o 
   6   5   4      215.17      175.66     12.23 o 
   7   5   4       24.71       19.47     11.05 o 
   8   5   4     1350.86     1213.42     49.79 o 
   9   5   4      199.41      208.02     18.01 o 
  10   5   4        1.55       -6.64     17.70 o 
  -9   6   4       67.93       61.96     26.55 o 
  -8   6   4       11.70       16.87     11.39 o 
  -7   6   4       34.39       49.37      7.16 o 
  -6   6   4     6564.08     6977.66    110.49 o 
  -5   6   4     2147.97     2072.82     35.24 o 
  -4   6   4       84.50       55.13      4.79 o 
  -3   6   4      534.18      567.03     12.30 o 
  -2   6   4     4618.34     4500.04     71.07 o 
  -1   6   4     3755.13     3696.62     58.74 o 
   0   6   4        0.41        3.79      3.22 o 
   1   6   4       20.44       16.44      3.83 o 
   2   6   4     4084.76     4134.06     66.36 o 
   3   6   4      299.75      296.16      9.11 o 
   4   6   4       20.12       31.52      8.50 o 
   5   6   4      767.81      807.67     26.55 o 
   6   6   4        2.33        7.27     10.62 o 
   7   6   4      378.68      425.54     24.34 o 
   8   6   4       21.05       23.82     12.69 o 
   9   6   4        0.11       30.54     24.34 o 
  -8   7   4     1199.89     1214.79     64.17 o 
  -7   7   4        4.79        4.11      6.31 o 
  -6   7   4       92.05      107.77      7.66 o 
  -5   7   4       10.61       19.32      6.13 o 
  -4   7   4       20.28       22.03      4.79 o 
  -3   7   4     1743.85     1687.66     28.94 o 
  -2   7   4       33.35       50.44      5.11 o 
  -1   7   4      144.49      238.43      7.67 o 
   0   7   4     2103.66     1867.13     31.94 o 
   1   7   4     1219.53     1199.74     22.12 o 
   2   7   4       16.89       18.32      4.55 o 
   3   7   4     2935.10     2890.00     47.98 o 
   4   7   4     1709.34     1752.07     39.88 o 
   5   7   4        6.06       -3.50      9.00 o 
   6   7   4      445.69      454.47     25.45 o 
   7   7   4      813.73      775.95     27.08 o 
   8   7   4      110.43       97.22     15.93 o 
   9   7   4       15.02       -0.44     14.73 o 
  -9   8   4       17.38       15.49     15.49 o 
  -8   8   4      108.34      104.19     14.38 o 
  -7   8   4       93.64      116.05     15.49 o 
  -6   8   4      376.36      397.83     23.35 o 
  -5   8   4      231.02      243.79      9.82 o 
  -4   8   4        0.18        5.56     10.18 o 
  -3   8   4      572.05      588.14     13.59 o 
  -2   8   4      216.97      214.41     10.49 o 
  -1   8   4     4438.17     4571.76     88.40 o 
   0   8   4      399.99      410.97     11.02 o 
   1   8   4      409.77      381.37     11.36 o 
   2   8   4     5307.33     5185.67     83.37 o 
   3   8   4      650.42      521.23     17.94 o 
   4   8   4      155.47      144.60     13.28 o 
   5   8   4     5105.89     4869.77     99.13 o 
   6   8   4      229.81      246.13     15.41 o 
   7   8   4       37.29       22.00     16.60 o 
   8   8   4      137.67      156.30     17.54 o 
  -9   9   4        6.90       -8.85     17.70 o 
  -8   9   4      165.79      230.14     19.92 o 
  -7   9   4      421.22      423.08     18.78 o 
  -6   9   4       78.07       92.79     11.66 o 
  -5   9   4      387.61      411.29     13.02 o 
  -4   9   4     1206.71     1268.94     23.83 o 
  -3   9   4      446.59      477.71     13.16 o 
  -2   9   4      196.19      170.24      8.03 o 
  -1   9   4      980.39      961.72     23.47 o 
   0   9   4       70.06       54.04      8.04 o 
   1   9   4     1848.94     1833.42     32.78 o 
   2   9   4      885.36      953.10     19.47 o 
   3   9   4      265.12      271.44     19.92 o 
   4   9   4     3161.24     3170.20     67.23 o 
   5   9   4       33.12       37.03     11.66 o 
   6   9   4      132.04       90.26     16.60 o 
   7   9   4     1111.53     1025.70     32.75 o 
   8   9   4       73.25       68.82     15.93 o 
  -9  10   4       65.85       57.54     19.92 o 
  -8  10   4        0.71        2.21     15.49 o 
  -7  10   4       50.97       61.96     15.49 o 
  -6  10   4     1074.08     1117.88     30.48 o 
  -5  10   4        9.34        1.11      9.39 o 
  -4  10   4      190.61      223.66      9.11 o 
  -3  10   4     2050.71     2100.69     61.40 o 
  -2  10   4      628.62      650.62     15.72 o 
  -1  10   4      527.24      524.17     14.05 o 
   0  10   4     1386.38     1333.87     25.55 o 
   1  10   4      697.62      645.58     16.15 o 
   2  10   4      388.75      377.77     12.67 o 
   3  10   4     1101.64      892.02     34.30 o 
   4  10   4        6.39        7.15     10.08 o 
   5  10   4      765.38      778.23     25.78 o 
   6  10   4      576.37      631.54     25.45 o 
   7  10   4      256.64      249.03     18.81 o 
   8  10   4      455.40      465.68     24.89 o 
  -9  11   4       81.75       90.73     19.92 o 
  -8  11   4       51.26       90.73     19.92 o 
  -7  11   4      282.91      298.74     24.34 o 
  -6  11   4        2.65        8.85     15.49 o 
  -5  11   4      408.92      443.91     18.78 o 
  -4  11   4     1454.93     1406.94     34.42 o 
  -3  11   4       87.75       84.56      8.98 o 
  -2  11   4      623.90      579.94     15.72 o 
  -1  11   4     3372.76     3389.96     65.25 o 
   0  11   4        6.09       11.19      6.74 o 
   1  11   4     2110.14     2053.30     37.01 o 
   2  11   4     1876.04     1962.58     44.58 o 
   3  11   4        4.06       10.04     13.28 o 
   4  11   4      751.61      764.17     38.73 o 
   5  11   4      325.32      309.26     32.09 o 
   6  11   4        3.93       -6.39     27.66 o 
   7  11   4      164.98      149.13     17.94 o 
  -9  12   4        0.15      -19.92     19.92 o 
  -8  12   4        2.02       -6.64     17.70 o 
  -7  12   4        4.24       -8.85     17.70 o 
  -6  12   4        6.89      -15.49     15.49 o 
  -5  12   4       35.56       28.77     15.49 o 
  -4  12   4        6.80       -2.55     10.08 o 
  -3  12   4      706.10      657.88     17.43 o 
  -2  12   4     1461.87     1445.80     27.66 o 
  -1  12   4      135.34      146.61      9.74 o 
   0  12   4      480.28      446.06     43.07 o 
   1  12   4     1786.91     1867.34     34.45 o 
   2  12   4       22.70       42.78     11.06 o 
   3  12   4      454.17      462.79     25.45 o 
   4  12   4      947.96      983.98     56.43 o 
   5  12   4        6.11       16.92     13.28 o 
   6  12   4        1.51        5.94     14.80 o 
   7  12   4      363.18      371.77     33.19 o 
  -8  13   4        5.14       -2.21     19.92 o 
  -7  13   4       31.38       39.83     19.92 o 
  -6  13   4      361.24      385.05     26.55 o 
  -5  13   4        0.33      -15.49     15.49 o 
  -4  13   4      601.63      635.10     33.19 o 
  -3  13   4      117.44      108.43     17.70 o 
  -2  13   4        1.39        1.55     10.59 o 
  -1  13   4       40.30       58.91      9.31 o 
   0  13   4      230.87      231.76     16.31 o 
   1  13   4       48.34       56.43      9.31 o 
   2  13   4     1361.04     1338.17     35.18 o 
   3  13   4     1153.75     1198.93     46.47 o 
   4  13   4        2.01       -1.69     13.23 o 
   5  13   4      192.02      151.79     17.00 o 
   6  13   4      368.28      349.64     30.98 o 
  -7  14   4      260.22      285.46     26.55 o 
  -6  14   4        0.46      -17.70     17.70 o 
  -5  14   4       22.43       13.28     17.70 o 
  -4  14   4      807.18      774.52     37.62 o 
  -3  14   4       81.76       81.88     17.70 o 
  -2  14   4      294.11      281.04     22.13 o 
  -1  14   4      845.82      838.42     39.05 o 
   0  14   4      209.90      255.75     14.30 o 
   1  14   4     1206.07     1378.75     40.94 o 
   2  14   4        3.35      -10.18     11.66 o 
   3  14   4        2.39       -6.90     13.23 o 
   4  14   4     1169.62     1100.35     34.42 o 
   5  14   4       24.88       39.06     18.81 o 
   6  14   4       80.42      110.65     26.55 o 
  -7  15   4      130.66      108.43     24.34 o 
  -6  15   4      401.00      427.09     30.98 o 
  -5  15   4      297.03      303.17     26.55 o 
  -4  15   4        3.47       15.49     19.92 o 
  -3  15   4      106.95      108.43     19.92 o 
  -2  15   4       10.96       11.06     17.70 o 
  -1  15   4       59.13       92.94     17.70 o 
   0  15   4      121.48      106.71     28.77 o 
   1  15   4      174.20      170.39     22.13 o 
   2  15   4      255.56      263.55     17.94 o 
   3  15   4      475.07      520.49     23.47 o 
   4  15   4      105.20       93.37     17.21 o 
   5  15   4      463.87      540.98     45.36 o 
  -6  16   4       27.89       19.92     22.13 o 
  -5  16   4       59.57       70.81     24.34 o 
  -4  16   4       67.81       64.17     22.13 o 
  -3  16   4        3.35       -6.64     19.92 o 
  -2  16   4       52.47       50.90     19.92 o 
  -1  16   4      869.78      792.22     37.62 o 
   1  16   4      103.05      117.28     22.13 o 
   2  16   4      215.27      223.50     26.55 o 
   3  16   4       11.19      -19.92     19.92 o 
   4  16   4      220.81      236.78     28.77 o 
  -5  17   4      124.04      115.07     26.55 o 
  -4  17   4      115.70      117.28     24.34 o 
  -3  17   4        5.16        0.00     22.13 o 
  -2  17   4      435.45      464.71     33.19 o 
  -1  17   4      110.33       70.81     22.13 o 
   2  17   4        1.98        6.64     22.13 o 
   3  17   4        6.94       11.06     22.13 o 
  -3  18   4       45.91       70.81     24.34 o 
  -2  18   4        0.51        2.21     22.13 o 
   0 -18   5      190.80      236.78     33.19 o 
   1 -18   5      325.36      314.23     35.41 o 
   2 -18   5      656.48      653.80     59.75 o 
   3 -18   5        3.69       29.17     17.00 o 
  -2 -17   5       38.58       33.19     26.55 o 
   0 -17   5      651.94      652.81     42.05 o 
   1 -17   5       31.03       44.26     26.55 o 
   2 -17   5      206.15      214.73     18.01 o 
   3 -17   5      918.28      904.26     34.30 o 
   4 -17   5      154.31      137.53     17.54 o 
   5 -17   5       13.53       11.51     15.41 o 
  -3 -16   5      339.73      367.34     35.41 o 
  -2 -16   5      363.63      351.85     33.19 o 
  -1 -16   5        0.26       11.06     22.13 o 
   0 -16   5       19.07       13.28     24.34 o 
   1 -16   5      556.07      531.69     45.36 o 
   2 -16   5      390.75      401.11     27.66 o 
   3 -16   5       10.42       17.46     17.70 o 
   4 -16   5       90.41       95.45     15.41 o 
   5 -16   5     1050.32      990.95     31.18 o 
   6 -16   5        1.14       -3.98     15.41 o 
  -5 -15   5      847.98      905.08     42.05 o 
  -4 -15   5      412.34      422.67     35.41 o 
  -3 -15   5       50.49       44.26     24.34 o 
  -2 -15   5      491.78      495.69     35.41 o 
  -1 -15   5       83.29       70.81     22.13 o 
   0 -15   5      101.89       75.24     22.13 o 
   1 -15   5       73.60       75.17     12.69 o 
   2 -15   5        2.97       12.17     12.23 o 
   3 -15   5      286.94      296.31     17.54 o 
   4 -15   5        5.46       -2.08     13.23 o 
   5 -15   5      116.07      130.80     15.41 o 
   6 -15   5      179.15      172.89     17.00 o 
   7 -15   5       59.66       66.39     26.55 o 
  -6 -14   5      357.15      371.77     28.77 o 
  -5 -14   5       13.45       11.95     14.73 o 
  -4 -14   5      673.70      655.54     26.05 o 
  -3 -14   5     1284.57     1287.91     55.32 o 
  -2 -14   5      431.69      440.37     30.98 o 
  -1 -14   5      234.97      243.42     24.34 o 
   0 -14   5     1766.38     1745.09     41.90 o 
   1 -14   5       37.75       30.54     13.28 o 
   2 -14   5        0.06        8.44     12.23 o 
   3 -14   5      747.08      690.73     23.32 o 
   4 -14   5      138.59      124.26     13.82 o 
   5 -14   5       10.94        7.03     13.23 o 
   6 -14   5      221.09      187.71     17.00 o 
   7 -14   5        0.49        0.93     14.32 o 
  -6 -13   5        7.25        9.74     15.49 o 
  -5 -13   5      702.11      702.84     27.65 o 
  -4 -13   5      402.89      508.80     22.33 o 
  -3 -13   5       25.00       31.42     11.05 o 
  -2 -13   5      866.39      925.00     42.05 o 
  -1 -13   5     1560.97     1396.34     53.11 o 
   0 -13   5       83.05       39.83     13.28 o 
   1 -13   5      381.91      345.02     16.37 o 
   2 -13   5     1860.41     1821.54     85.20 o 
   3 -13   5       16.79        5.96     10.08 o 
   4 -13   5       15.06        7.90     10.62 o 
   5 -13   5      517.96      486.52     24.34 o 
   6 -13   5      458.38      418.24     20.16 o 
   7 -13   5       98.86       77.82     14.32 o 
   8 -13   5        0.29        8.27     14.32 o 
  -7 -12   5       47.06       47.10     15.08 o 
  -6 -12   5       24.23       29.16     12.69 o 
  -5 -12   5      314.16      334.15     18.01 o 
  -4 -12   5      441.36      427.76     29.87 o 
  -3 -12   5      750.41      765.75     23.91 o 
  -2 -12   5       13.56       14.81      9.38 o 
  -1 -12   5     1341.64     1339.18     31.82 o 
   0 -12   5     1639.10     1684.82     38.12 o 
   1 -12   5      624.67      612.14     37.62 o 
   2 -12   5      149.17      155.34     12.23 o 
   3 -12   5      396.41      384.60     17.70 o 
   4 -12   5     2529.13     2384.51     53.13 o 
   5 -12   5      568.11      553.32     36.51 o 
   6 -12   5      135.11      120.86     13.82 o 
   7 -12   5      375.37      358.44     19.14 o 
   8 -12   5      679.01      660.66     26.05 o 
   9 -12   5       42.81       42.05     19.92 o 
  -7 -11   5      240.53      252.27     19.63 o 
  -6 -11   5      482.34      439.44     21.24 o 
  -5 -11   5       12.22       21.02     11.39 o 
  -4 -11   5      237.33      240.25     15.49 o 
  -3 -11   5     1056.08     1048.76     27.08 o 
  -2 -11   5     2364.61     2199.71     66.39 o 
  -1 -11   5      476.72      465.09     12.93 o 
   0 -11   5        2.22       -2.62      8.50 o 
   1 -11   5     1928.29     1916.50     43.15 o 
   2 -11   5     2474.06     2392.15     51.57 o 
   3 -11   5      239.74      287.68     13.82 o 
   4 -11   5     3036.99     3093.70     64.81 o 
   5 -11   5     1578.22     1573.01     37.46 o 
   6 -11   5       27.03       15.17     10.62 o 
   7 -11   5       65.96       75.81     12.69 o 
   8 -11   5      115.63      109.76     16.60 o 
   9 -11   5      224.65      224.63     29.87 o 
  -8 -10   5      255.95      270.54     20.06 o 
  -7 -10   5      159.95      134.47     15.08 o 
  -6 -10   5       59.82       47.33     13.07 o 
  -5 -10   5      417.23      388.60     18.01 o 
  -4 -10   5     1129.82     1080.28     35.41 o 
  -3 -10   5      440.01      388.59     15.41 o 
  -2 -10   5       50.55       56.32      5.80 o 
  -1 -10   5      854.80      802.35     16.82 o 
   0 -10   5      509.26      509.19     13.51 o 
   1 -10   5        2.83        8.41      7.36 o 
   2 -10   5       23.04       16.70     13.28 o 
   3 -10   5     3267.26     3077.04     64.10 o 
   4 -10   5      782.18      776.04     22.65 o 
   5 -10   5      157.52      164.11     12.23 o 
   6 -10   5     1014.35      931.37     34.30 o 
   7 -10   5      817.16      832.86     25.50 o 
   8 -10   5      313.73      291.48     40.94 o 
   9 -10   5      204.57      199.37     24.34 o 
  -8  -9   5       36.27       18.87     13.38 o 
  -7  -9   5      491.53      449.85     21.24 o 
  -6  -9   5      656.42      687.58     35.41 o 
  -5  -9   5      433.58      449.88     19.14 o 
  -4  -9   5     1690.78     1575.70     36.55 o 
  -3  -9   5      767.79      749.23     20.74 o 
  -2  -9   5      529.07      521.16     12.44 o 
  -1  -9   5       69.82       84.15      5.66 o 
   0  -9   5     1310.48     1236.62     24.61 o 
   1  -9   5      999.77      960.24     36.51 o 
   2  -9   5      160.58      161.83     10.08 o 
   3  -9   5       17.98       27.96      8.50 o 
   4  -9   5        5.57        9.29     14.38 o 
   5  -9   5     1004.34      938.08     24.89 o 
   6  -9   5      306.29      278.64     25.45 o 
   7  -9   5       28.96       15.49     11.05 o 
   8  -9   5      307.07      260.57     17.54 o 
   9  -9   5      121.43      135.25     16.37 o 
  -8  -8   5      212.02      184.13     16.75 o 
  -7  -8   5      212.78      216.11     16.37 o 
  -6  -8   5      305.58      276.49     15.93 o 
  -5  -8   5     2089.47     2032.35     46.63 o 
  -4  -8   5      424.01      398.34     43.15 o 
  -3  -8   5      755.66      832.54     22.33 o 
  -2  -8   5      290.16      285.23      9.31 o 
  -1  -8   5     1912.12     1819.11     30.97 o 
   0  -8   5     1614.32     1643.90     28.40 o 
   1  -8   5       28.35       37.00      5.59 o 
   2  -8   5     2109.57     2024.81     43.73 o 
   3  -8   5        0.11        5.90      6.91 o 
   4  -8   5      572.70      628.49     18.58 o 
   5  -8   5      328.70      279.76     13.23 o 
   6  -8   5       12.63        2.95      9.00 o 
   7  -8   5      678.64      698.40     22.33 o 
   8  -8   5        2.25        9.40     11.39 o 
   9  -8   5        6.00      -13.07     13.07 o 
  -9  -7   5        6.78        1.55     19.92 o 
  -8  -7   5       40.11       45.83     21.02 o 
  -7  -7   5      261.38      294.32     16.37 o 
  -6  -7   5       15.60       28.45      9.67 o 
  -5  -7   5     1676.24     1596.41     37.16 o 
  -4  -7   5      306.75      333.85     14.80 o 
  -3  -7   5     3559.96     3539.09     57.77 o 
  -2  -7   5     1252.47     1208.82     21.51 o 
  -1  -7   5      291.67      285.62      8.29 o 
   0  -7   5     3123.58     3171.99     50.54 o 
   1  -7   5     2439.99     2301.24     36.87 o 
   2  -7   5      407.56      451.48     13.82 o 
   3  -7   5     2120.42     2105.93     44.41 o 
   4  -7   5      913.13      869.95     21.74 o 
   5  -7   5        3.81       12.39     12.17 o 
   6  -7   5        0.59       -2.21      8.50 o 
   7  -7   5       30.72       26.87     10.62 o 
   8  -7   5       12.69       13.28     11.05 o 
   9  -7   5      200.85      214.65     28.77 o 
  10  -7   5       91.75      117.28     30.98 o 
  -9  -6   5       33.76       66.19     21.02 o 
  -8  -6   5        6.92       24.08     11.66 o 
  -7  -6   5       16.49       25.45     11.39 o 
  -6  -6   5       29.13       32.72      9.67 o 
  -5  -6   5       36.89       38.85      9.00 o 
  -4  -6   5     1990.08     2056.93     44.41 o 
  -3  -6   5      113.39      135.01      9.91 o 
  -2  -6   5      106.45      107.82     17.07 o 
  -1  -6   5     4362.89     4442.01     70.11 o 
   0  -6   5       16.14       30.85      3.40 o 
   1  -6   5     2096.25     2251.32     36.52 o 
   2  -6   5     5544.99     5534.11    119.50 o 
   3  -6   5     1249.02     1236.54     28.04 o 
   4  -6   5      210.78      274.40     11.66 o 
   5  -6   5      975.50      974.33     27.66 o 
   6  -6   5      619.22      644.57     20.16 o 
   7  -6   5       23.41       25.53      9.96 o 
   8  -6   5      105.56      103.98     18.81 o 
   9  -6   5        6.09        6.64     24.34 o 
  10  -6   5        1.45        4.43     28.77 o 
  -9  -5   5       40.43       35.41     13.64 o 
  -8  -5   5      105.58       95.28     13.38 o 
  -7  -5   5      857.78      808.31     33.19 o 
  -6  -5   5       39.05       41.43      9.38 o 
  -5  -5   5      248.04      210.81     11.05 o 
  -4  -5   5      786.06      780.58     24.34 o 
  -3  -5   5     1313.57     1392.92     31.18 o 
  -2  -5   5      628.87      575.15     15.70 o 
  -1  -5   5      905.69      830.28     24.34 o 
   0  -5   5     1123.50     1199.66     20.36 o 
   1  -5   5     7897.18     7980.94    123.29 o 
   2  -5   5      266.32      229.93     14.38 o 
   3  -5   5       14.39       15.17      5.53 o 
   4  -5   5     7162.26     6969.31    136.75 o 
   5  -5   5      537.73      525.27     33.19 o 
   6  -5   5       31.19       17.10      8.50 o 
   7  -5   5      753.35      781.63     23.91 o 
   8  -5   5       24.69       23.46     11.05 o 
   9  -5   5       72.92       99.58     26.55 o 
  10  -5   5        3.77       13.28     28.77 o 
 -10  -4   5        5.58      -28.77     28.77 o 
  -9  -4   5      103.66      103.31     15.08 o 
  -8  -4   5      302.04      307.65     16.75 o 
  -7  -4   5      349.84      358.55     16.37 o 
  -6  -4   5     1395.70     1387.65     33.40 o 
  -5  -4   5      684.91      669.25     20.16 o 
  -4  -4   5      357.29      348.82      9.82 o 
  -3  -4   5      597.15      531.10     14.80 o 
  -2  -4   5       65.91       83.31      4.15 o 
  -1  -4   5      759.35      844.29     15.22 o 
   0  -4   5      275.29      312.88      7.16 o 
   1  -4   5       20.56       35.83      3.23 o 
   2  -4   5     1423.69     1474.62     29.61 o 
   3  -4   5     3674.13     3553.45     94.29 o 
   4  -4   5       17.91       22.48      4.61 o 
   5  -4   5      975.02      974.41     23.30 o 
   6  -4   5     2551.90     2624.21     90.73 o 
   7  -4   5        0.52       -3.32      9.00 o 
   8  -4   5       73.67       79.66     22.13 o 
   9  -4   5     2485.79     2597.95     90.73 o 
  10  -4   5        9.31       48.68     28.77 o 
 -10  -3   5      157.36      158.63     17.08 o 
  -9  -3   5      101.37       94.04     13.64 o 
  -8  -3   5       67.40       53.54     11.66 o 
  -7  -3   5      828.87      769.13     48.68 o 
  -6  -3   5      191.75      214.03     12.69 o 
  -5  -3   5     1060.85     1034.48     25.50 o 
  -4  -3   5      150.70      140.53      9.96 o 
  -3  -3   5     2753.64     2939.52     47.62 o 
  -2  -3   5       94.89       88.80      4.55 o 
  -1  -3   5    10968.35    11524.52    177.78 o 
   0  -3   5       61.39       56.45      3.13 o 
   1  -3   5      283.04      319.57      9.70 o 
   2  -3   5     9826.76    10581.67    163.23 o 
   3  -3   5      195.31      219.25      7.16 o 
   4  -3   5     2733.43     2862.68     46.34 o 
   5  -3   5      117.92      115.66     11.61 o 
   6  -3   5        0.81        1.23      5.51 o 
   7  -3   5     1860.71     1905.78     43.48 o 
   8  -3   5      613.69      674.94     37.62 o 
   9  -3   5       22.39        4.43     24.34 o 
  10  -3   5      108.82      104.01     30.98 o 
 -10  -2   5      156.26      152.05     16.75 o 
  -9  -2   5      204.09      178.31     25.45 o 
  -8  -2   5      161.85      149.67     13.07 o 
  -7  -2   5        9.92        8.68      9.38 o 
  -6  -2   5      822.38      790.21     22.33 o 
  -5  -2   5     2463.67     2502.37     51.35 o 
  -4  -2   5      633.24      709.69     18.62 o 
  -3  -2   5     3989.50     3956.23     63.35 o 
  -2  -2   5     3094.29     3014.86     48.04 o 
  -1  -2   5     1727.10     1746.17     28.05 o 
   0  -2   5       91.40       96.59      4.51 o 
   1  -2   5    13291.06    14261.13    331.46 o 
   2  -2   5     1841.32     2093.95     33.53 o 
   3  -2   5     1811.20     1921.97     39.89 o 
   4  -2   5     2105.76     2289.56     37.38 o 
   5  -2   5      119.48      127.54      6.98 o 
   6  -2   5      160.04      173.46      7.66 o 
   7  -2   5      549.48      534.18     15.05 o 
   8  -2   5      147.10      126.14     24.34 o 
   9  -2   5      288.40      285.46     30.98 o 
  10  -2   5      195.50      152.69     33.19 o 
 -10  -1   5      138.56      131.07     15.37 o 
  -9  -1   5       10.90       28.03     11.88 o 
  -8  -1   5       22.53       11.06      9.90 o 
  -7  -1   5      270.85      271.45     14.32 o 
  -6  -1   5       97.93      105.85     28.77 o 
  -5  -1   5        8.60       12.29      4.93 o 
  -4  -1   5     2226.75     2093.71     35.29 o 
  -3  -1   5     2711.15     2726.47     43.78 o 
  -2  -1   5      137.91      164.32      5.45 o 
  -1  -1   5     5539.77     5592.54     86.80 o 
   0  -1   5     3102.66     3434.73     77.13 o 
   1  -1   5      304.77      287.69      6.39 o 
   2  -1   5     5512.12     5939.59     92.30 o 
   3  -1   5      986.85      958.14     17.00 o 
   4  -1   5       66.70       71.91      4.55 o 
   5  -1   5      362.47      404.44     15.52 o 
   6  -1   5      552.77      588.59     17.22 o 
   7  -1   5       28.35       24.00      9.38 o 
   8  -1   5      181.11      183.67     26.55 o 
   9  -1   5       41.42       42.05     26.55 o 
  10  -1   5        4.46      -17.70     26.55 o 
 -10   0   5      314.10      299.44     30.98 o 
  -9   0   5        7.19        0.83     15.49 o 
  -8   0   5      172.35      157.68     13.38 o 
  -7   0   5      342.15      328.31     15.93 o 
  -6   0   5       14.48       11.47      7.69 o 
  -5   0   5       15.45       23.71      4.79 o 
  -4   0   5      221.04      195.77      6.74 o 
  -3   0   5     1039.83      985.32     17.80 o 
  -2   0   5     1872.88     1756.19     35.99 o 
  -1   0   5        3.96        5.53      1.81 o 
   0   0   5     1159.18     1088.00     18.28 o 
   1   0   5    20788.22    21949.09    336.89 o 
   2   0   5     2346.52     1927.29     38.04 o 
   3   0   5      323.01      302.43      8.45 o 
   4   0   5     5433.01     5298.76     83.74 o 
   5   0   5      594.82      617.76     14.23 o 
   6   0   5        3.85       19.67      5.80 o 
   7   0   5      121.47      130.56     11.05 o 
   8   0   5     2397.26     2357.95     53.56 o 
   9   0   5      269.37      254.48     30.98 o 
  10   0   5       75.84       79.66     28.77 o 
 -11   1   5      179.15      119.50     30.98 o 
 -10   1   5        0.95      -14.38     14.38 o 
  -9   1   5      190.37      196.81     15.08 o 
  -8   1   5      392.22      408.49     26.55 o 
  -7   1   5       29.30       40.59      9.38 o 
  -6   1   5      228.59      218.95     10.92 o 
  -5   1   5      998.26      943.56     18.63 o 
  -4   1   5       27.12       19.23      4.15 o 
  -3   1   5      602.80      615.36     12.30 o 
  -2   1   5     5215.34     5372.41     84.25 o 
  -1   1   5     1695.65     1572.90     38.73 o 
   0   1   5     2320.16     2259.48     36.61 o 
   1   1   5        7.74        5.16      2.56 o 
   2   1   5     1023.28      985.19     32.44 o 
   3   1   5     7651.24     7949.47    123.76 o 
   4   1   5      287.51      226.11      8.03 o 
   5   1   5      134.28      126.24      6.31 o 
   6   1   5     5341.03     5031.52    100.48 o 
   7   1   5      861.82      814.65     36.51 o 
   8   1   5       60.07       69.14     11.39 o 
   9   1   5      391.51      384.86     20.06 o 
  10   1   5       50.16       92.94     28.77 o 
 -11   2   5        0.89        8.85     13.28 o 
 -10   2   5      225.00      245.63     17.08 o 
  -9   2   5        4.51        3.73     18.81 o 
  -8   2   5      268.11      265.76     24.34 o 
  -7   2   5     1157.33     1165.76     44.26 o 
  -6   2   5      122.61      136.40      7.66 o 
  -5   2   5       15.84       25.45      5.66 o 
  -4   2   5     2986.74     2855.26     52.54 o 
  -3   2   5       33.56       28.53      3.83 o 
  -2   2   5      573.20      574.86     11.36 o 
  -1   2   5     2656.77     2613.26     50.84 o 
   0   2   5     1268.92     1113.55     24.22 o 
   1   2   5      661.61      712.18     17.30 o 
   2   2   5     2660.16     3076.79    203.59 o 
   3   2   5      972.38     1117.95     20.36 o 
   4   2   5      906.59      858.39     17.34 o 
   5   2   5     1994.50     1899.65     34.19 o 
   6   2   5     1026.04      926.06     25.50 o 
   7   2   5     2037.96     1978.34     59.75 o 
   8   2   5       57.22       58.97     12.69 o 
   9   2   5       30.13       32.82     13.07 o 
  10   2   5      307.34      347.43     37.62 o 
 -10   3   5       38.27       39.71     12.06 o 
  -9   3   5       26.86       35.54     10.21 o 
  -8   3   5      341.39      344.64     16.75 o 
  -7   3   5        1.88        6.93      7.37 o 
  -6   3   5      523.29      505.27     28.52 o 
  -5   3   5     2867.49     2815.04     51.59 o 
  -4   3   5      830.37      935.57     17.80 o 
  -3   3   5      287.37      249.43      7.67 o 
  -2   3   5     7998.02     8089.71    125.09 o 
  -1   3   5       45.84       44.37      4.69 o 
   0   3   5      351.65      349.08      7.78 o 
   1   3   5    10897.41    11875.11    291.93 o 
   2   3   5     1628.60     1850.58     31.07 o 
   3   3   5     2114.52     2253.53     95.79 o 
   4   3   5      849.28      915.76     24.34 o 
   5   3   5      162.23      148.49     21.02 o 
   6   3   5     2182.24     2105.76     48.68 o 
   7   3   5      432.54      409.39     18.58 o 
   8   3   5       39.57       41.59     12.69 o 
   9   3   5     1046.46      975.42     40.94 o 
  10   3   5      181.75      196.95     22.13 o 
  -9   4   5        8.71        9.96     10.07 o 
  -8   4   5       13.14        8.85     22.13 o 
  -7   4   5       37.23       41.18      7.62 o 
  -6   4   5      101.78      108.85      9.81 o 
  -5   4   5      607.15      631.86     14.44 o 
  -4   4   5      992.42      924.35     17.80 o 
  -3   4   5      151.37       99.61      5.11 o 
  -2   4   5      727.23      650.52     12.65 o 
  -1   4   5     5952.89     5796.00     90.64 o 
   0   4   5     4017.75     3916.61     62.58 o 
   1   4   5     1124.21     1221.58     21.72 o 
   2   4   5      182.35      124.01      5.86 o 
   3   4   5     3609.30     4114.40     66.36 o 
   4   4   5      566.40      538.32     26.46 o 
   5   4   5      310.36      262.88     13.23 o 
   6   4   5       14.69       20.65      9.00 o 
   7   4   5       75.21       44.78     11.05 o 
   8   4   5      756.12      719.45     26.05 o 
   9   4   5       15.06        2.10     34.30 o 
  10   4   5        7.94      -13.28     17.70 o 
  -9   5   5        4.70       -2.21     11.06 o 
  -8   5   5       61.95       61.50      8.64 o 
  -7   5   5        3.14        7.06      8.97 o 
  -6   5   5     1935.50     2070.98     46.87 o 
  -5   5   5      773.00      774.56     16.51 o 
  -4   5   5       40.07       41.30      4.55 o 
  -3   5   5     1120.34     1206.20     25.52 o 
  -2   5   5     1392.29     1306.10     22.31 o 
  -1   5   5     1055.16      866.18     16.15 o 
   0   5   5     1108.76      990.17     18.71 o 
   1   5   5     3074.14     2689.27     47.85 o 
   2   5   5     2464.85     2397.73     40.02 o 
   3   5   5      118.72      145.18      7.16 o 
   4   5   5     4135.64     4033.55     65.46 o 
   5   5   5      664.62      542.35     19.51 o 
   6   5   5        9.19       20.55     11.06 o 
   7   5   5      534.45      485.01     21.08 o 
   8   5   5      205.08      191.87     15.93 o 
   9   5   5      189.60      197.68     21.02 o 
  -8   6   5      441.04      518.08     16.34 o 
  -7   6   5      212.27      214.27     10.31 o 
  -6   6   5      192.92      175.50     11.31 o 
  -5   6   5      253.27      252.86      9.11 o 
  -4   6   5       34.23       49.13      5.11 o 
  -3   6   5     1190.96     1225.40     22.12 o 
  -2   6   5      454.22      506.06     17.05 o 
  -1   6   5     1182.30     1293.96     45.00 o 
   0   6   5     6727.31     7010.72    126.17 o 
   1   6   5      975.93      954.79     18.28 o 
   2   6   5      360.99      417.87     11.02 o 
   3   6   5     3900.49     3951.09     63.81 o 
   4   6   5      531.69      423.48     16.37 o 
   5   6   5      255.35      232.66     13.23 o 
   6   6   5     2129.40     2022.90     46.86 o 
   7   6   5       23.10       47.64     12.69 o 
   8   6   5       91.55       85.26     14.32 o 
   9   6   5      162.79      151.59     17.54 o 
  -8   7   5     1487.89     1529.12     50.90 o 
  -7   7   5      104.91      137.08     14.06 o 
  -6   7   5     1153.87     1219.09     24.21 o 
  -5   7   5       27.58       31.46      9.28 o 
  -4   7   5      277.21      294.79     10.22 o 
  -3   7   5      750.52      741.23     15.72 o 
  -2   7   5      647.86      640.98     13.94 o 
  -1   7   5      199.19      233.21      7.67 o 
   0   7   5      834.93      896.17     17.43 o 
   1   7   5     2864.76     2983.42     48.96 o 
   2   7   5     1321.78     1277.17     23.83 o 
   3   7   5        0.10       -0.51      5.86 o 
   4   7   5      726.28      843.39     24.22 o 
   5   7   5     1134.14     1235.71     32.75 o 
   6   7   5      151.27      133.30     13.82 o 
   7   7   5      193.57      188.66     30.98 o 
   8   7   5      777.38      742.95     37.62 o 
   9   7   5        3.37        3.79     15.93 o 
  -9   8   5      231.42      298.74     22.13 o 
  -8   8   5      619.27      626.25     30.98 o 
  -7   8   5       14.51       33.19     15.49 o 
  -6   8   5      835.50      908.34     20.36 o 
  -5   8   5      487.48      461.45     13.59 o 
  -4   8   5      543.25      526.01     13.48 o 
  -3   8   5       15.39       19.76      5.45 o 
  -2   8   5     6826.76     7017.35    110.21 o 
  -1   8   5       59.35       68.58      8.86 o 
   0   8   5      308.87      214.13      8.45 o 
   1   8   5      323.62      340.36     11.58 o 
   2   8   5       40.71       44.10      5.86 o 
   3   8   5     1651.33     1570.25     28.82 o 
   4   8   5     1114.79     1009.58     27.35 o 
   5   8   5        0.07        8.85     14.38 o 
   6   8   5     1835.18     1721.57     42.16 o 
   7   8   5      986.49      945.75     31.18 o 
   8   8   5       11.39       24.01     15.41 o 
  -9   9   5       15.21       15.49     17.70 o 
  -8   9   5       31.47       44.26     15.49 o 
  -7   9   5       49.25       73.03     17.70 o 
  -6   9   5      556.63      615.80     20.16 o 
  -5   9   5       16.72        4.43      7.30 o 
  -4   9   5      765.93      767.01     17.34 o 
  -3   9   5      979.03      941.21     27.47 o 
  -2   9   5      134.72      127.15      7.16 o 
  -1   9   5       14.21       32.62      6.39 o 
   0   9   5     1384.47     1224.62     39.95 o 
   1   9   5       50.29       48.65      6.39 o 
   2   9   5      548.67      494.05     14.47 o 
   3   9   5      243.36      304.21     25.45 o 
   4   9   5        0.08       14.98     10.08 o 
   5   9   5      142.28      176.56     28.77 o 
   6   9   5       50.26       61.92     22.13 o 
   7   9   5        0.12       -4.92     24.34 o 
   8   9   5      704.73      754.65     30.24 o 
  -9  10   5        1.71        0.00     17.70 o 
  -8  10   5       67.40       77.45     17.70 o 
  -7  10   5       34.94       44.26     15.49 o 
  -6  10   5        3.86       -4.43     15.49 o 
  -5  10   5      509.91      584.52     19.51 o 
  -4  10   5       51.06       42.56      8.50 o 
  -3  10   5      683.23      730.75     17.00 o 
  -2  10   5      998.07      956.91     30.99 o 
  -1  10   5     1734.26     1633.50     30.22 o 
   0  10   5      377.65      417.81     12.65 o 
   1  10   5      738.12      701.05     17.00 o 
   2  10   5     1071.41      998.32     21.27 o 
   3  10   5        7.29        6.64      9.39 o 
   4  10   5       26.30        8.85     10.95 o 
   5  10   5      986.69      849.92     27.35 o 
   6  10   5        4.81        8.98     13.23 o 
   7  10   5      513.87      515.45     24.22 o 
   8  10   5       43.03       35.41     26.55 o 
  -9  11   5        2.17        4.43     19.92 o 
  -8  11   5        2.36       37.62     17.70 o 
  -7  11   5        1.60        4.43     17.70 o 
  -6  11   5       23.85       28.77     17.70 o 
  -5  11   5        0.97       15.49     13.28 o 
  -4  11   5      189.46      196.34     11.66 o 
  -3  11   5     1462.79     1477.52     33.62 o 
  -2  11   5       33.63       43.38      8.14 o 
  -1  11   5       11.95       15.35      7.16 o 
   0  11   5     5355.74     5486.44     88.54 o 
   1  11   5      419.76      393.29     17.59 o 
   2  11   5      325.01      290.89     14.80 o 
   3  11   5     2040.55     2130.04     47.71 o 
   4  11   5     1011.85     1003.70     29.73 o 
   5  11   5      190.52      146.17     14.80 o 
   6  11   5      211.23      215.11     24.34 o 
   7  11   5      297.04      302.00     22.13 o 
  -8  12   5        4.58      -11.06     19.92 o 
  -7  12   5       54.57       48.68     19.92 o 
  -6  12   5        7.83      -11.06     17.70 o 
  -5  12   5       38.23       55.32     17.70 o 
  -4  12   5       11.09        8.85     15.49 o 
  -3  12   5       47.62       42.91     10.08 o 
  -2  12   5      122.93      109.25     14.38 o 
  -1  12   5      528.90      492.11     15.72 o 
   0  12   5      717.52      691.07     27.27 o 
   1  12   5       19.00       19.03      8.03 o 
   2  12   5     2015.12     2008.10     53.11 o 
   3  12   5       13.22       32.09     10.95 o 
   4  12   5        2.73      -11.66     11.66 o 
   5  12   5     2337.32     2331.14     54.70 o 
   6  12   5        4.95       17.94     16.60 o 
   7  12   5        7.28       15.49     26.55 o 
  -8  13   5       80.76       97.37     22.13 o 
  -7  13   5      136.02      128.35     22.13 o 
  -6  13   5       17.13       11.06     19.92 o 
  -5  13   5       22.85       22.13     17.70 o 
  -4  13   5       89.76       90.73     19.92 o 
  -3  13   5      360.83      331.94     24.34 o 
  -2  13   5       18.61       19.41     10.08 o 
  -1  13   5      682.98      724.08     32.09 o 
   0  13   5      785.31      778.21     39.83 o 
   1  13   5       48.97       49.50      8.76 o 
   2  13   5      136.06      130.56     14.08 o 
   3  13   5      610.19      632.96     25.04 o 
   4  13   5      488.79      501.66     22.65 o 
   5  13   5       42.87       62.59     34.30 o 
   6  13   5      166.11      184.56     27.66 o 
  -7  14   5       22.55       11.06     22.13 o 
  -6  14   5      291.13      343.00     28.77 o 
  -5  14   5       58.60       73.03     22.13 o 
  -4  14   5       43.38       77.45     19.92 o 
  -3  14   5      626.65      626.25     35.41 o 
  -2  14   5      955.61      878.52     39.83 o 
  -1  14   5      749.30      737.15     60.85 o 
   0  14   5      563.45      500.91     20.34 o 
   1  14   5       25.62       33.19     17.70 o 
   2  14   5      756.55      785.58     39.83 o 
   3  14   5       34.35       59.75     14.08 o 
   4  14   5      168.95      242.52     36.51 o 
   5  14   5      127.31       90.73     17.21 o 
  -6  15   5      161.12      168.18     26.55 o 
  -5  15   5      521.80      524.46     33.19 o 
  -4  15   5     1286.42     1292.34     50.90 o 
  -3  15   5      867.63      944.91     42.05 o 
  -2  15   5      124.17       95.15     22.13 o 
  -1  15   5     1742.77     1577.80     55.32 o 
   0  15   5       63.13       70.25     13.23 o 
   1  15   5       77.00       88.52     19.92 o 
   2  15   5      710.77      761.24     42.05 o 
   3  15   5      196.16      243.42     26.55 o 
   4  15   5      515.83      562.08     35.41 o 
  -5  16   5        0.83        6.64     22.13 o 
  -4  16   5        7.53       -8.85     19.92 o 
  -3  16   5      782.85      814.35     42.05 o 
  -2  16   5       65.50       39.83     19.92 o 
  -1  16   5       85.49       92.94     22.13 o 
   1  16   5     1096.84     1261.36     53.11 o 
   2  16   5        3.84        2.21     19.92 o 
   3  16   5       34.50       42.05     22.13 o 
  -4  17   5      113.44      117.28     24.34 o 
  -3  17   5       19.54       17.70     22.13 o 
  -2  17   5      216.42      256.70     26.55 o 
  -1  17   5      589.03      674.94     39.83 o 
   2  17   5      725.62      807.71     46.47 o 
   3  17   5      191.89      230.14     28.77 o 
  -3  18   5      147.89      159.33     26.55 o 
  -2  18   5       13.06       13.28     22.13 o 
   1 -18   6      136.87      152.69     30.98 o 
   2 -18   6      433.55      440.02     23.91 o 
   3 -18   6      230.62      225.72     26.55 o 
  -2 -17   6      269.11      307.59     33.19 o 
  -1 -17   6       98.48      117.28     30.98 o 
   0 -17   6       16.61       26.55     26.55 o 
   1 -17   6      189.66      150.48     28.77 o 
   2 -17   6        2.45        0.44     17.70 o 
   3 -17   6        0.20       -7.19     15.41 o 
   4 -17   6       28.96       43.94     15.93 o 
  -3 -16   6       81.94       75.24     26.55 o 
  -2 -16   6     1061.44     1044.49     50.90 o 
   0 -16   6       17.59        8.85     24.34 o 
   1 -16   6      233.99      208.00     16.37 o 
   2 -16   6       59.05       75.96     15.41 o 
   3 -16   6       95.58      101.56     23.24 o 
   4 -16   6        6.91        9.67     15.49 o 
   5 -16   6      105.21       85.51     17.00 o 
  -4 -15   6      312.37      316.45     33.19 o 
  -3 -15   6       43.01       35.41     24.34 o 
  -2 -15   6      261.85      258.91     28.77 o 
  -1 -15   6      370.11      354.07     30.98 o 
   0 -15   6      510.77      531.10     35.41 o 
   1 -15   6        2.79       -6.51     13.28 o 
   2 -15   6       92.80      106.40     14.32 o 
   3 -15   6      234.46      279.92     17.54 o 
   4 -15   6       18.23       27.29     13.82 o 
   5 -15   6        3.94        1.23     13.82 o 
   6 -15   6      108.93      117.71     17.00 o 
  -6 -14   6        3.16      -15.49     17.70 o 
  -5 -14   6       20.46       14.56     13.38 o 
  -4 -14   6       13.07      -24.34     24.34 o 
  -3 -14   6      139.68      163.76     26.55 o 
  -2 -14   6      869.02      880.74     42.05 o 
  -1 -14   6        2.38        4.43     17.70 o 
   0 -14   6      658.80      630.51     29.87 o 
   1 -14   6     1333.40     1245.07     60.85 o 
   2 -14   6      288.61      296.32     17.70 o 
   3 -14   6      182.09      177.03     15.41 o 
   4 -14   6      332.95      325.11     29.87 o 
   5 -14   6       10.02        6.64     12.52 o 
   6 -14   6        5.15        6.64     13.82 o 
   7 -14   6       59.80       40.16     15.41 o 
  -6 -13   6        6.73       27.50     15.08 o 
  -5 -13   6       23.32       30.24     13.07 o 
  -4 -13   6      393.17      399.54     19.14 o 
  -3 -13   6      270.13      291.26     15.93 o 
  -2 -13   6       49.86       57.54     19.92 o 
  -1 -13   6      224.49      263.34     22.13 o 
   0 -13   6     1366.00     1340.45     34.00 o 
   1 -13   6      318.52      316.48     17.70 o 
   2 -13   6       24.71       17.07     10.62 o 
   3 -13   6      898.87      870.49     26.46 o 
   4 -13   6        1.94        4.74     10.62 o 
   5 -13   6      331.62      279.69     17.00 o 
   6 -13   6      697.90      671.76     24.89 o 
   7 -13   6      265.40      299.51     39.83 o 
   8 -13   6       64.13       85.70     15.93 o 
  -7 -12   6      167.79      179.25     22.13 o 
  -6 -12   6       62.51       64.35     14.73 o 
  -5 -12   6        4.59        6.90     11.66 o 
  -4 -12   6      155.18      154.54     13.07 o 
  -3 -12   6      529.49      542.59     20.74 o 
  -2 -12   6      137.86      201.63     28.77 o 
  -1 -12   6       12.56       11.27     14.38 o 
   0 -12   6      280.10      230.14     15.49 o 
   1 -12   6      345.39      374.30     23.24 o 
   2 -12   6      485.70      498.75     43.15 o 
   3 -12   6      413.69      409.05     17.94 o 
   4 -12   6       27.79       22.45     10.62 o 
   5 -12   6      829.53      805.27     24.89 o 
   6 -12   6       12.63       11.89     12.23 o 
   7 -12   6      114.56      116.07     15.41 o 
   8 -12   6      206.85      164.24     17.54 o 
  -7 -11   6       27.21       38.78     15.08 o 
  -6 -11   6      507.68      486.28     37.62 o 
  -5 -11   6     1109.43     1142.03     32.42 o 
  -4 -11   6      169.19      183.90     13.07 o 
  -3 -11   6      152.79      190.79     28.77 o 
  -2 -11   6     2454.68     2362.72     50.40 o 
  -1 -11   6      124.58      116.02     10.08 o 
   0 -11   6      621.96      562.08     24.34 o 
   1 -11   6      481.16      479.00     17.94 o 
   2 -11   6       57.49       43.29     10.08 o 
   3 -11   6      570.95      536.54     19.51 o 
   4 -11   6      447.09      422.45     39.83 o 
   5 -11   6      104.03      124.20     17.70 o 
   6 -11   6       39.26       34.30     12.23 o 
   7 -11   6      347.59      331.91     18.58 o 
   8 -11   6       10.53       25.62     14.32 o 
   9 -11   6      131.48      134.99     22.13 o 
  -7 -10   6      554.43      534.69     36.51 o 
  -6 -10   6      370.93      419.04     23.24 o 
  -5 -10   6        3.58        1.90      9.67 o 
  -4 -10   6      709.89      688.19     23.24 o 
  -3 -10   6      869.04      939.88     25.50 o 
  -2 -10   6      244.47      223.36      8.49 o 
  -1 -10   6      115.60      171.47     13.29 o 
   0 -10   6     1844.41     1949.88     42.16 o 
   1 -10   6      292.34      261.69     12.23 o 
   2 -10   6      199.10      173.57     11.66 o 
   3 -10   6     1412.98     1397.45     32.75 o 
   4 -10   6      124.57      117.36     30.98 o 
   5 -10   6      493.79      488.04     18.58 o 
   6 -10   6      731.32      727.52     23.32 o 
   7 -10   6       11.66       13.97     12.23 o 
   8 -10   6     1021.64     1025.66     30.83 o 
   9 -10   6       11.75        0.00     14.73 o 
  -8  -9   6        6.39       18.92     13.64 o 
  -7  -9   6       18.94       41.99     13.07 o 
  -6  -9   6       62.15       61.17     11.39 o 
  -5  -9   6     1314.47     1251.61     32.42 o 
  -4  -9   6       44.75       72.59     14.38 o 
  -3  -9   6      194.44      196.16     10.62 o 
  -2  -9   6     1607.76     1675.35     36.03 o 
  -1  -9   6     1504.22     1510.41     27.12 o 
   0  -9   6      326.54      289.47      9.29 o 
   1  -9   6       98.98      109.03     12.17 o 
   2  -9   6       78.35       75.74      8.50 o 
   3  -9   6       41.96       54.04      8.50 o 
   4  -9   6      365.17      401.87     16.37 o 
   5  -9   6       38.98       46.82     14.38 o 
   6  -9   6      584.73      583.31     23.24 o 
   7  -9   6        8.86        6.20     11.05 o 
   8  -9   6        6.55        3.51     17.70 o 
   9  -9   6       72.03       79.59     15.49 o 
  -8  -8   6      201.63      237.59     35.41 o 
  -7  -8   6       25.26        9.11     11.66 o 
  -6  -8   6        8.83        3.64      9.67 o 
  -5  -8   6       10.82        9.36      9.38 o 
  -4  -8   6       11.44        8.25      7.69 o 
  -3  -8   6     2531.17     2348.78     49.78 o 
  -2  -8   6      347.58      318.54     10.06 o 
  -1  -8   6     1915.95     1874.54     32.25 o 
   0  -8   6     4123.46     4069.34     64.93 o 
   1  -8   6       52.36       43.88      6.91 o 
   2  -8   6       73.47       80.14      8.50 o 
   3  -8   6     3892.16     3837.95     77.35 o 
   4  -8   6      562.88      572.10     19.92 o 
   5  -8   6        1.06        0.00     13.28 o 
   6  -8   6      654.87      728.63     26.55 o 
   7  -8   6        1.96        6.64     10.62 o 
   8  -8   6      134.68      143.95     14.32 o 
   9  -8   6       13.66       23.53     13.38 o 
  -9  -7   6      560.77      586.42     44.26 o 
  -8  -7   6       69.85       48.59     13.38 o 
  -7  -7   6      164.86      175.81     14.73 o 
  -6  -7   6      755.96      747.03     24.45 o 
  -5  -7   6      343.09      341.72     15.41 o 
  -4  -7   6       77.43       73.79      9.00 o 
  -3  -7   6      793.88      764.60     16.34 o 
  -2  -7   6     1703.07     1752.60     30.17 o 
  -1  -7   6      470.72      506.26     11.36 o 
   0  -7   6      146.38      127.98      4.79 o 
   1  -7   6      211.89      170.77      8.78 o 
   2  -7   6     6270.33     6048.34    118.80 o 
   3  -7   6      399.56      387.05     21.02 o 
   4  -7   6       70.38       70.29      8.50 o 
   5  -7   6     2761.26     2732.14     57.83 o 
   6  -7   6       69.71       67.89     10.62 o 
   7  -7   6        4.19       -8.48     11.06 o 
   8  -7   6      241.07      255.78     26.55 o 
   9  -7   6       71.48       53.11     26.55 o 
  -9  -6   6      201.90      201.65     17.08 o 
  -8  -6   6      263.22      236.00     25.45 o 
  -7  -6   6      115.10      173.65     32.09 o 
  -6  -6   6      467.18      449.51     33.19 o 
  -5  -6   6     1625.49     1653.49     38.12 o 
  -4  -6   6      399.03      461.64     15.49 o 
  -3  -6   6       33.71       30.11      4.79 o 
  -2  -6   6      119.98      124.75      5.66 o 
  -1  -6   6       77.64       91.20      5.85 o 
   0  -6   6     2688.05     2695.36     43.29 o 
   1  -6   6        2.04        1.11      4.69 o 
   2  -6   6        0.75        3.48      5.31 o 
   3  -6   6     1428.45     1453.23     32.05 o 
   4  -6   6      141.96      128.78      8.50 o 
   5  -6   6      292.63      262.07     12.23 o 
   6  -6   6     1004.35      967.37     26.46 o 
   7  -6   6      623.30      640.78     37.62 o 
   8  -6   6       14.90       15.49     11.06 o 
   9  -6   6      232.23      163.76     28.77 o 
  10  -6   6       71.69       73.03     30.98 o 
  -9  -5   6      315.33      317.12     35.41 o 
  -8  -5   6      855.18      847.54     46.47 o 
  -7  -5   6     1832.85     1749.69     77.45 o 
  -6  -5   6      369.69      372.99     15.93 o 
  -5  -5   6      460.32      504.71     33.19 o 
  -4  -5   6      147.39      148.08      9.00 o 
  -3  -5   6     2765.62     2891.43     58.54 o 
  -2  -5   6       38.62       49.17      6.64 o 
  -1  -5   6     1621.19     1733.96     28.89 o 
   0  -5   6      427.36      463.02     10.06 o 
   1  -5   6      107.67      113.57      6.95 o 
   2  -5   6     1240.64     1245.96     21.11 o 
   3  -5   6       24.34       32.13      6.64 o 
   4  -5   6       39.62       50.90      6.91 o 
   5  -5   6     1715.84     1732.36     39.03 o 
   6  -5   6       10.37        5.23      8.85 o 
   7  -5   6        2.97       -8.48      9.00 o 
   8  -5   6     1404.99     1482.41     44.26 o 
   9  -5   6        6.72       24.34     24.34 o 
  10  -5   6        2.13       46.47     30.98 o 
 -10  -4   6       77.37       57.54     30.98 o 
  -9  -4   6      496.70      471.05     22.09 o 
  -8  -4   6      780.40      788.79     26.55 o 
  -7  -4   6      354.40      377.32     17.54 o 
  -6  -4   6        1.16       10.04      9.96 o 
  -5  -4   6     2034.23     1950.04     46.47 o 
  -4  -4   6      700.83      634.76     14.23 o 
  -3  -4   6      543.37      537.37     22.34 o 
  -2  -4   6      479.56      380.46      9.74 o 
  -1  -4   6    10067.14    10735.52    165.89 o 
   0  -4   6     1278.48     1392.97     27.35 o 
   1  -4   6      773.55      934.40     16.51 o 
   2  -4   6     3056.91     3153.20     49.70 o 
   3  -4   6       23.39        9.70      3.85 o 
   4  -4   6        6.08       16.43     11.17 o 
   5  -4   6        2.32        4.18      6.91 o 
   6  -4   6       50.66       52.67      9.00 o 
   7  -4   6      416.75      428.21     17.00 o 
   8  -4   6      306.55      385.05     30.98 o 
   9  -4   6      235.08      192.52     28.77 o 
  10  -4   6       48.98       86.30     30.98 o 
 -10  -3   6      195.62      145.16     16.75 o 
  -9  -3   6       30.50        9.47     13.07 o 
  -8  -3   6       25.81       50.82     21.02 o 
  -7  -3   6       75.91       66.70     11.05 o 
  -6  -3   6      543.82      552.09     19.14 o 
  -5  -3   6        0.75        8.85      7.36 o 
  -4  -3   6     2286.68     2415.55     65.28 o 
  -3  -3   6    11614.35    12043.77    186.27 o 
  -2  -3   6      131.38      129.23     11.16 o 
  -1  -3   6      888.78      853.54     15.33 o 
   0  -3   6     5301.77     5210.35     80.79 o 
   1  -3   6     3213.53     3228.83     78.71 o 
   2  -3   6     1997.68     2347.90     37.80 o 
   3  -3   6     1180.78     1196.97     21.20 o 
   4  -3   6      878.90      904.30     23.13 o 
   5  -3   6     1098.58     1113.56     27.01 o 
   6  -3   6      182.42      205.06     12.17 o 
   7  -3   6        2.70       -3.92     12.17 o 
   8  -3   6       49.46       44.26     22.13 o 
   9  -3   6       24.77       11.06     24.34 o 
  10  -3   6       10.08       19.92     28.77 o 
 -10  -2   6      216.07      230.14     17.08 o 
  -9  -2   6      357.93      379.34     23.24 o 
  -8  -2   6       30.51       34.17     14.38 o 
  -7  -2   6        0.00        0.00      7.92 o 
  -6  -2   6       53.99       53.60      9.96 o 
  -5  -2   6      256.79      262.00      9.60 o 
  -4  -2   6     3533.07     3684.15     59.51 o 
  -3  -2   6      453.23      464.40     11.02 o 
  -2  -2   6     2784.98     2962.60     47.62 o 
  -1  -2   6     1579.46     1457.95     23.83 o 
   0  -2   6        4.19        4.31      6.81 o 
   1  -2   6      305.63      416.43     10.53 o 
   2  -2   6     3125.14     2826.24     45.06 o 
   3  -2   6     1480.09     1762.51     29.33 o 
   4  -2   6       17.52        8.05      4.15 o 
   5  -2   6     2049.66     2040.05     34.82 o 
   6  -2   6        8.77       17.06      6.31 o 
   7  -2   6     2646.17     2776.83     59.21 o 
   8  -2   6       76.50       70.81     22.13 o 
   9  -2   6       74.03       61.96     26.55 o 
  10  -2   6      580.79      539.95     42.05 o 
 -10  -1   6      116.94      143.50     23.24 o 
  -9  -1   6       19.08       19.92     11.66 o 
  -8  -1   6      559.80      574.30     35.41 o 
  -7  -1   6      704.14      696.00     64.17 o 
  -6  -1   6      361.07      389.47     26.55 o 
  -5  -1   6     1354.20     1443.88     26.33 o 
  -4  -1   6      546.87      591.22     13.16 o 
  -3  -1   6       16.52       28.43      4.55 o 
  -2  -1   6        6.72        9.13      2.83 o 
  -1  -1   6      529.67      471.61     11.06 o 
   0  -1   6     8608.84     9579.40    147.60 o 
   1  -1   6       37.17       81.23      5.06 o 
   2  -1   6     4570.03     4908.93     80.68 o 
   3  -1   6     1818.52     1912.30     31.89 o 
   4  -1   6     4578.42     4854.76     76.97 o 
   5  -1   6       78.45       80.13      5.66 o 
   6  -1   6        5.25       12.72      5.87 o 
   7  -1   6      181.59      165.62     12.69 o 
   8  -1   6      224.88      261.12     28.77 o 
   9  -1   6       36.84       30.98     26.55 o 
  10  -1   6      180.37      128.35     30.98 o 
 -10   0   6       43.75       35.99     13.38 o 
  -9   0   6      237.75      254.17     16.75 o 
  -8   0   6      135.94      143.51     13.07 o 
  -7   0   6      541.36      545.29     19.63 o 
  -6   0   6     2388.42     2400.17     51.35 o 
  -5   0   6      115.89       96.90      6.31 o 
  -4   0   6       15.08       19.03      4.55 o 
  -3   0   6     3391.02     3489.20     55.72 o 
  -2   0   6      189.20      171.95      5.45 o 
  -1   0   6     5713.33     5569.87     86.80 o 
   0   0   6      275.14      236.22     10.56 o 
   1   0   6     4512.08     4661.19     73.20 o 
   2   0   6     1612.19     1600.20     27.24 o 
   3   0   6      666.87      689.11     15.96 o 
   4   0   6     1035.01     1041.23     19.56 o 
   5   0   6     3776.80     3855.24     62.90 o 
   6   0   6     1456.69     1564.25     29.23 o 
   7   0   6      190.78      222.03     13.82 o 
   8   0   6     1776.30     1695.37     61.96 o 
   9   0   6      279.71      307.59     33.19 o 
  10   0   6        1.99      -24.34     28.77 o 
 -10   1   6       15.27       19.92     15.49 o 
  -9   1   6        5.12        7.33     18.81 o 
  -8   1   6      215.78      221.63     13.38 o 
  -7   1   6      218.51      210.01     24.34 o 
  -6   1   6        1.75        2.95      5.80 o 
  -5   1   6      902.02      847.40     17.34 o 
  -4   1   6     1827.07     1768.72     30.61 o 
  -3   1   6      791.94      734.98     14.44 o 
  -2   1   6        6.92        1.94      5.15 o 
  -1   1   6     1023.88      832.24     19.51 o 
   0   1   6     1071.07     1090.43     19.08 o 
   1   1   6      686.77      672.23     17.62 o 
   2   1   6     3141.24     3647.76     58.31 o 
   3   1   6     1137.87     1059.21     19.56 o 
   4   1   6     1903.43     1817.72     31.45 o 
   5   1   6      871.55      826.43     20.06 o 
   6   1   6      482.34      520.14     39.83 o 
   7   1   6     1632.30     1577.14     38.74 o 
   8   1   6       61.29       42.83     12.69 o 
   9   1   6       45.62       37.62     26.55 o 
  10   1   6      219.35      216.86     33.19 o 
 -10   2   6       11.27        6.64     13.28 o 
  -9   2   6       11.87       31.63     16.60 o 
  -8   2   6        0.82        8.11      9.90 o 
  -7   2   6      177.31      176.65     19.92 o 
  -6   2   6      263.68      280.22      9.82 o 
  -5   2   6     1300.29     1417.57     46.73 o 
  -4   2   6     1138.83     1159.32     21.27 o 
  -3   2   6      905.62      884.03     17.00 o 
  -2   2   6     4367.07     4240.93     66.83 o 
  -1   2   6     2028.37     1949.75     39.03 o 
   0   2   6       52.10       68.65      7.31 o 
   1   2   6     2962.27     2826.24     72.42 o 
   2   2   6      400.86      463.54     25.45 o 
   3   2   6       36.25       34.14      4.55 o 
   4   2   6     1025.28     1037.43     20.36 o 
   5   2   6     3027.22     3074.76     51.37 o 
   6   2   6      480.93      552.06     20.16 o 
   7   2   6        2.83        0.63     10.62 o 
   8   2   6       28.99       14.61     11.05 o 
   9   2   6      245.25      259.88     26.55 o 
 -10   3   6        8.13        4.43     13.28 o 
  -9   3   6       62.74       90.73     15.49 o 
  -8   3   6        4.56        6.64     22.13 o 
  -7   3   6      161.90      165.08      8.99 o 
  -6   3   6      619.12      620.47     16.06 o 
  -5   3   6      131.71      130.64      6.74 o 
  -4   3   6     2087.88     2141.01     35.73 o 
  -3   3   6      467.38      503.50     13.32 o 
  -2   3   6     1585.87     1653.74     33.62 o 
  -1   3   6     2168.65     2158.42     43.01 o 
   0   3   6      579.53      506.77     14.08 o 
   1   3   6       39.76       30.54      3.83 o 
   2   3   6     4715.15     4871.06     77.42 o 
   3   3   6     1929.16     1968.01     34.60 o 
   4   3   6        4.03       22.13      5.45 o 
   5   3   6       12.54       11.06      8.50 o 
   6   3   6      840.59      783.78     23.32 o 
   7   3   6     1192.48     1184.81     55.32 o 
   8   3   6        2.05        9.89     12.69 o 
   9   3   6       13.92        7.10     27.66 o 
 -10   4   6       34.55       35.41     13.28 o 
  -9   4   6        6.80       24.34     13.28 o 
  -8   4   6       88.64      134.74     44.26 o 
  -7   4   6      244.96      279.01     11.43 o 
  -6   4   6      461.12      476.49     14.44 o 
  -5   4   6      483.10      481.09     13.16 o 
  -4   4   6      562.89      564.95     13.16 o 
  -3   4   6     2657.96     2451.11     50.07 o 
  -2   4   6     2801.81     2530.64     50.84 o 
  -1   4   6     1023.85     1102.04     24.22 o 
   0   4   6     1083.69      917.66     16.90 o 
   1   4   6     5644.99     5732.65    111.85 o 
   2   4   6     1781.03     1909.56     32.35 o 
   3   4   6      618.67      701.56     16.15 o 
   4   4   6      713.73      746.84     27.90 o 
   5   4   6      292.38      287.05     17.70 o 
   6   4   6        8.43        9.19     10.08 o 
   7   4   6       11.42       21.24     11.05 o 
   8   4   6       87.43       65.94     14.32 o 
   9   4   6      327.93      324.96     22.13 o 
  10   4   6       31.07       37.62     19.92 o 
  -9   5   6       31.34       35.41     13.28 o 
  -8   5   6        2.59       15.49     13.28 o 
  -7   5   6       16.35       10.80     11.54 o 
  -6   5   6      483.66      479.44     29.39 o 
  -5   5   6      187.27      202.51      8.45 o 
  -4   5   6        4.25        8.19      4.55 o 
  -3   5   6      185.42      190.91     11.86 o 
  -2   5   6        0.69        7.15      3.40 o 
  -1   5   6     4423.55     4203.64     66.83 o 
   0   5   6       45.67       53.49      3.61 o 
   1   5   6      847.09      879.02     32.98 o 
   2   5   6     2230.13     2296.40     50.45 o 
   3   5   6      994.14     1031.77     20.36 o 
   4   5   6      163.24      162.63      7.78 o 
   5   5   6      990.78     1044.57     28.04 o 
   6   5   6      780.61      801.89     27.66 o 
   7   5   6      186.17      162.86     14.32 o 
   8   5   6        1.91       -8.98     12.69 o 
   9   5   6      127.07       96.66     16.37 o 
  -8   6   6     1329.16     1403.33     32.86 o 
  -7   6   6       56.21       72.74     10.08 o 
  -6   6   6     5602.12     5793.83     92.68 o 
  -5   6   6      234.60      225.91      9.11 o 
  -4   6   6      551.59      528.34     17.34 o 
  -3   6   6       96.76       97.25      8.32 o 
  -2   6   6      248.09      262.54      7.78 o 
  -1   6   6     1645.16     1680.52     28.94 o 
   0   6   6        2.55       25.63      4.55 o 
   1   6   6     2357.57     2215.31     37.46 o 
   2   6   6      122.17      156.01     11.74 o 
   3   6   6       89.88       89.23      7.16 o 
   4   6   6     4075.53     4347.61     88.32 o 
   5   6   6      631.52      496.03     23.24 o 
   6   6   6      100.15       90.73     12.23 o 
   7   6   6     1214.84     1114.89     63.07 o 
   8   6   6      152.99      134.94     15.93 o 
   9   6   6       24.20       21.81     17.70 o 
  -8   7   6      818.07      898.44     37.62 o 
  -7   7   6      170.25      158.72     22.13 o 
  -6   7   6     1186.80     1349.13     42.05 o 
  -5   7   6      493.06      489.40     17.94 o 
  -4   7   6      285.59      273.44     13.79 o 
  -3   7   6     1242.59     1315.11     30.40 o 
  -2   7   6     1289.16     1292.27     23.40 o 
  -1   7   6     3334.06     3500.14     57.06 o 
   0   7   6       39.24       39.66      4.79 o 
   1   7   6      460.47      411.81     11.36 o 
   2   7   6       34.41       63.21      8.12 o 
   3   7   6     1101.04     1039.96     26.63 o 
   4   7   6      141.51      104.43     10.95 o 
   5   7   6      575.98      485.85     24.34 o 
   6   7   6     2025.86     1931.83     46.14 o 
   7   7   6       73.78       62.32     13.82 o 
   8   7   6       44.99       51.12     15.41 o 
  -8   8   6     1635.22     1708.36     57.54 o 
  -7   8   6      639.89      674.78     21.08 o 
  -6   8   6       10.67        9.66      8.85 o 
  -5   8   6        8.79       11.06      8.85 o 
  -4   8   6     2326.25     2414.42     50.00 o 
  -3   8   6      502.39      535.23     36.44 o 
  -2   8   6        1.01        9.33      6.37 o 
  -1   8   6      813.49      727.61     16.15 o 
   0   8   6      722.21      658.78     15.22 o 
   1   8   6        3.96        5.69      5.45 o 
   2   8   6      440.13      432.52     13.32 o 
   3   8   6      242.58      245.99      9.74 o 
   4   8   6      475.58      492.30     39.83 o 
   5   8   6       26.69       63.84     15.49 o 
   6   8   6       21.74       -1.66     12.23 o 
   7   8   6      356.88      361.77     20.16 o 
   8   8   6      463.93      496.41     24.89 o 
  -9   9   6       71.29       66.39     19.92 o 
  -8   9   6      150.82      179.25     19.92 o 
  -7   9   6       24.57       11.06     15.49 o 
  -6   9   6       13.45       25.80     18.81 o 
  -5   9   6      345.13      317.75     13.82 o 
  -4   9   6       10.47       22.93      8.50 o 
  -3   9   6        6.95       10.06     13.28 o 
  -2   9   6     1600.63     1505.11     33.62 o 
  -1   9   6      108.12      104.07      7.16 o 
   0   9   6        9.81       10.55      5.86 o 
   1   9   6     3093.51     3111.51     58.90 o 
   2   9   6      392.42      411.68     13.54 o 
   3   9   6        9.32        5.53      9.39 o 
   4   9   6     1301.99     1331.51     39.83 o 
   5   9   6      190.03      215.02     32.09 o 
   6   9   6      507.34      446.46     21.08 o 
   7   9   6        5.08       -0.23     14.80 o 
   8   9   6       63.21       58.14     17.70 o 
  -9  10   6       41.15       44.26     19.92 o 
  -8  10   6       25.25       24.34     17.70 o 
  -7  10   6       18.93       -2.21     17.70 o 
  -6  10   6       90.69      123.92     17.70 o 
  -5  10   6       10.78        0.37      9.00 o 
  -4  10   6        4.27       -8.50      8.50 o 
  -3  10   6      855.54      841.19     24.22 o 
  -2  10   6       48.15       61.36      9.39 o 
  -1  10   6      945.27      889.17     24.94 o 
   0  10   6     2009.18     1893.80     34.05 o 
   1  10   6      246.24      199.14     11.48 o 
   2  10   6      856.89      808.28     23.08 o 
   3  10   6     3672.84     3570.30     75.06 o 
   4  10   6        2.89        0.00     10.95 o 
   5  10   6        5.03       12.17     12.52 o 
   6  10   6      373.65      317.40     19.51 o 
   7  10   6       37.60       54.66     15.41 o 
  -9  11   6       66.04       57.54     19.92 o 
  -8  11   6       31.70       44.26     19.92 o 
  -7  11   6      108.00      146.05     22.13 o 
  -6  11   6      134.65      121.71     17.70 o 
  -5  11   6      254.39      265.55     22.13 o 
  -4  11   6      256.02      211.63     13.23 o 
  -3  11   6       14.45        7.56      9.00 o 
  -2  11   6      264.52      260.13     14.08 o 
  -1  11   6      270.12      252.27     14.08 o 
   0  11   6       66.66       68.33     10.08 o 
   1  11   6      785.26      775.16     22.80 o 
   2  11   6     1101.85     1130.61     30.48 o 
   3  11   6        3.62       -5.53     12.17 o 
   4  11   6     1003.48      954.82     45.36 o 
   5  11   6      914.31      859.43     28.17 o 
   6  11   6        0.72        6.64     14.08 o 
   7  11   6      559.75      637.32     37.62 o 
  -8  12   6      218.28      241.21     26.55 o 
  -7  12   6        8.11       15.49     19.92 o 
  -6  12   6       86.12      112.86     19.92 o 
  -5  12   6      565.41      564.29     33.19 o 
  -4  12   6       34.19       29.96     10.08 o 
  -3  12   6       82.83       71.04     10.62 o 
  -2  12   6      594.22      568.05     38.73 o 
  -1  12   6       90.68       73.30     10.95 o 
   0  12   6      271.91      291.26     19.92 o 
   1  12   6     1367.91     1222.23     49.79 o 
   2  12   6      237.21      219.08     22.13 o 
   3  12   6     1044.52     1142.29     32.05 o 
   4  12   6      219.01      284.36     17.21 o 
   5  12   6      115.40       90.95     15.65 o 
   6  12   6      965.60     1006.87     46.47 o 
   7  12   6      214.61      168.18     28.77 o 
  -8  13   6        3.10       -4.43     22.13 o 
  -7  13   6      190.53      210.23     26.55 o 
  -6  13   6      176.16      161.54     24.34 o 
  -5  13   6       27.11       33.19     17.70 o 
  -4  13   6      493.30      517.82     33.19 o 
  -3  13   6      927.21      887.60     34.30 o 
  -2  13   6      120.46      118.11     24.34 o 
  -1  13   6     1871.43     1908.08     44.58 o 
   0  13   6      563.50      590.29     22.65 o 
   1  13   6      169.65      186.89     18.81 o 
   2  13   6      211.66      265.55     24.34 o 
   3  13   6      443.47      409.39     28.77 o 
   4  13   6      169.87      216.86     26.55 o 
   5  13   6      111.22       90.78     15.65 o 
   6  13   6       73.16       92.94     26.55 o 
  -7  14   6        0.17       -6.64     22.13 o 
  -6  14   6       44.95       46.47     22.13 o 
  -5  14   6      325.81      334.15     28.77 o 
  -4  14   6      148.89      148.26     22.13 o 
  -3  14   6       65.28       86.30     19.92 o 
  -2  14   6      341.54      343.27     23.24 o 
  -1  14   6      129.71      127.45     22.13 o 
   0  14   6        0.58       -5.46     11.66 o 
   1  14   6      888.62      984.74     44.26 o 
   2  14   6      230.59      234.57     24.34 o 
   3  14   6      120.87       88.52     22.13 o 
   4  14   6      110.71      128.35     24.34 o 
   5  14   6      267.67      265.55     28.77 o 
  -6  15   6      107.06      106.22     24.34 o 
  -5  15   6       44.13       11.06     19.92 o 
  -4  15   6       64.08       77.45     22.13 o 
  -3  15   6      146.03      132.77     22.13 o 
  -2  15   6       78.41       95.15     19.92 o 
  -1  15   6       25.94       36.51     12.52 o 
   0  15   6      691.42      668.07     30.98 o 
   1  15   6      169.00      216.86     24.34 o 
   2  15   6        5.32       33.19     22.13 o 
   3  15   6      271.31      267.76     28.77 o 
   4  15   6        3.17       22.13     22.13 o 
  -5  16   6        5.22      -22.13     22.13 o 
  -4  16   6       82.99       59.75     24.34 o 
  -3  16   6      103.20       73.03     22.13 o 
  -2  16   6      337.62      362.92     28.77 o 
  -1  16   6      185.86      223.50     26.55 o 
   0  16   6        0.13       35.41     19.92 o 
   1  16   6      157.24      168.18     24.34 o 
   2  16   6      476.69      500.12     35.41 o 
   3  16   6      188.73      212.44     28.77 o 
  -4  17   6       17.93        6.64     22.13 o 
  -3  17   6       62.96       57.54     24.34 o 
  -2  17   6      150.33      137.20     24.34 o 
  -1  17   6        2.11        8.85     19.92 o 
   1  17   6       72.62       86.30     24.34 o 
   2  17   6        0.02        0.00     24.34 o 
  -2  18   6       11.16       44.26     24.34 o 
   2 -18   7       38.45       24.34     22.13 o 
   3 -18   7       51.97       42.05     22.13 o 
  -1 -17   7      114.10      148.26     30.98 o 
   0 -17   7      198.38      152.69     30.98 o 
   1 -17   7      272.02      294.32     33.19 o 
   2 -17   7       64.55       50.90     17.00 o 
   3 -17   7        0.94       -4.43     15.41 o 
   4 -17   7       15.67       12.01     16.60 o 
  -3 -16   7      344.66      400.54     35.41 o 
  -2 -16   7      642.55      692.64     44.26 o 
  -1 -16   7      721.34      721.41     46.47 o 
   0 -16   7      394.43      402.75     35.41 o 
   1 -16   7       74.81      102.77     15.93 o 
   2 -16   7      936.74      941.30     52.00 o 
   3 -16   7       44.52       58.47     15.41 o 
   4 -16   7       42.94       12.83     15.41 o 
   5 -16   7      135.38      152.34     18.58 o 
  -4 -15   7       88.94       75.24     28.77 o 
  -3 -15   7        9.96       15.49     24.34 o 
  -2 -15   7      596.70      648.38     39.83 o 
   0 -15   7      769.11      721.41     39.83 o 
   1 -15   7     1392.39     1340.10     48.68 o 
   2 -15   7      146.17      151.14     33.19 o 
   3 -15   7       90.74       64.49     25.45 o 
   4 -15   7     1295.63     1225.84     43.15 o 
   5 -15   7      112.67      116.68     37.62 o 
   6 -15   7       24.67       28.33     15.41 o 
  -5 -14   7       98.79      112.86     28.77 o 
  -4 -14   7      285.28      305.38     33.19 o 
  -3 -14   7       52.06       55.32     24.34 o 
  -2 -14   7        7.94       24.34     22.13 o 
  -1 -14   7     1162.10     1048.92     46.47 o 
   0 -14   7       96.08      142.46     17.70 o 
   1 -14   7       98.39       93.90     34.30 o 
   2 -14   7      552.23      547.20     26.55 o 
   3 -14   7     1180.91     1049.90     53.11 o 
   4 -14   7       10.09       17.83     13.23 o 
   5 -14   7      550.87      576.18     32.09 o 
   6 -14   7      296.72      310.95     59.75 o 
   7 -14   7       15.11       12.28     15.41 o 
  -6 -13   7      179.27      161.12     25.45 o 
  -5 -13   7        4.40      -10.57     13.07 o 
  -4 -13   7      480.99      489.24     22.33 o 
  -3 -13   7       31.96       42.05     22.13 o 
  -2 -13   7       62.00       55.32     19.92 o 
  -1 -13   7      271.18      289.89     26.55 o 
   0 -13   7      211.55      191.03     14.32 o 
   1 -13   7     1017.45      991.67     65.28 o 
   2 -13   7      306.78      280.48     25.45 o 
   3 -13   7      700.45      694.66     44.26 o 
   4 -13   7      867.88      897.29     27.35 o 
   5 -13   7       16.11       31.89     13.23 o 
   6 -13   7        1.31       11.80     16.60 o 
   7 -13   7      268.91      281.10     19.14 o 
  -6 -12   7      782.30      701.49     27.65 o 
  -5 -12   7      404.48      401.98     19.63 o 
  -4 -12   7      380.86      409.29     19.14 o 
  -3 -12   7      590.76      569.06     39.83 o 
  -2 -12   7     1073.90     1110.88     46.47 o 
  -1 -12   7        5.50        2.40      9.00 o 
   0 -12   7       48.10       58.97     11.05 o 
   1 -12   7     1191.10     1116.18     29.61 o 
   2 -12   7      623.21      520.24     35.41 o 
   3 -12   7        6.66       20.43     10.08 o 
   4 -12   7      133.03       97.37     12.23 o 
   5 -12   7      302.07      243.30     25.45 o 
   6 -12   7      431.44      403.96     19.14 o 
   7 -12   7       26.42       21.39     13.82 o 
   8 -12   7        7.95      -14.32     14.32 o 
  -7 -11   7      369.47      396.97     21.69 o 
  -6 -11   7      133.15      149.86     15.08 o 
  -5 -11   7      179.85      172.56     14.73 o 
  -4 -11   7     1145.20     1207.70     32.42 o 
  -3 -11   7      450.23      428.97     17.54 o 
  -2 -11   7       28.12       27.37      7.92 o 
  -1 -11   7     1018.57      956.58     33.19 o 
   0 -11   7      990.70     1072.08     28.04 o 
   1 -11   7        1.29       -9.22     15.49 o 
   2 -11   7       28.62       46.03     12.17 o 
   3 -11   7      609.95      609.33     21.08 o 
   4 -11   7     1082.57      999.08     28.04 o 
   5 -11   7       14.22       15.17     10.62 o 
   6 -11   7       23.97       23.24     12.23 o 
   7 -11   7      152.37      164.22     15.41 o 
   8 -11   7       41.40       26.90     14.32 o 
   9 -11   7      103.90      108.43     19.92 o 
  -7 -10   7      134.58      159.80     16.75 o 
  -6 -10   7      655.92      586.43     22.85 o 
  -5 -10   7      548.59      537.32     21.24 o 
  -4 -10   7       10.14       -0.85      9.38 o 
  -3 -10   7     2188.89     2128.27     91.84 o 
  -2 -10   7     1847.58     1839.18     32.59 o 
  -1 -10   7       49.87       68.05      6.31 o 
   0 -10   7      623.60      626.25     26.55 o 
   1 -10   7      685.79      653.78     20.16 o 
   2 -10   7     2488.08     2400.65     51.57 o 
   3 -10   7      482.59      515.86     18.58 o 
   4 -10   7      548.68      508.84     18.58 o 
   5 -10   7      526.60      500.30     19.51 o 
   6 -10   7     1693.38     1626.81     39.69 o 
   7 -10   7      195.83      173.27     15.41 o 
   8 -10   7       50.58       42.98     14.32 o 
   9 -10   7      334.95      345.21     26.55 o 
  -8  -9   7       55.33       86.61     15.08 o 
  -7  -9   7        8.46       25.51     16.60 o 
  -6  -9   7       94.67       78.78     13.07 o 
  -5  -9   7      302.80      302.20     15.93 o 
  -4  -9   7     2064.29     1940.23     52.00 o 
  -3  -9   7      269.72      260.16     25.45 o 
  -2  -9   7        0.71        1.97      4.93 o 
  -1  -9   7     3900.08     3813.45     61.59 o 
   0  -9   7     2481.23     2376.66     68.60 o 
   1  -9   7       55.61       61.07      8.50 o 
   2  -9   7     7223.09     7255.70    143.02 o 
   3  -9   7     2434.46     2498.37     53.13 o 
   4  -9   7      175.59      158.24     13.28 o 
   5  -9   7      358.42      376.00     16.37 o 
   6  -9   7      145.79      165.48     13.82 o 
   7  -9   7      256.28      252.79     15.93 o 
   8  -9   7      178.13      170.64     15.93 o 
   9  -9   7       66.05       68.89     17.70 o 
  -8  -8   7      167.19      133.99     16.75 o 
  -7  -8   7      267.52      307.50     39.83 o 
  -6  -8   7       64.26       79.67     12.69 o 
  -5  -8   7      772.69      751.35     23.91 o 
  -4  -8   7       79.85       94.84      9.38 o 
  -3  -8   7       37.77       32.46      7.36 o 
  -2  -8   7      751.76      740.65     18.62 o 
  -1  -8   7      102.56      132.55      6.13 o 
   0  -8   7       10.53       16.77      9.96 o 
   1  -8   7     7944.81     7825.11    153.13 o 
   2  -8   7      127.51      106.61      8.50 o 
   3  -8   7      242.50      227.29     24.34 o 
   4  -8   7     3978.74     3764.13     77.35 o 
   5  -8   7     1089.90     1052.64     27.35 o 
   6  -8   7      219.15      219.50     13.82 o 
   7  -8   7     1153.00     1190.54     31.82 o 
   8  -8   7       59.51       95.41     14.32 o 
   9  -8   7       24.56       16.38     14.73 o 
  -9  -7   7      325.07      349.64     37.62 o 
  -8  -7   7      338.77      334.93     20.06 o 
  -7  -7   7       55.78       40.13     11.66 o 
  -6  -7   7     1876.89     1855.41     43.48 o 
  -5  -7   7      387.46      407.28     17.54 o 
  -4  -7   7        5.87        3.62      7.69 o 
  -3  -7   7       25.36       25.18      6.13 o 
  -2  -7   7     1236.43     1191.69     21.98 o 
  -1  -7   7      145.81      212.57     10.40 o 
   0  -7   7       16.23       17.70      6.64 o 
   1  -7   7      152.58      182.58      6.13 o 
   2  -7   7      322.20      262.62     11.66 o 
   3  -7   7     2182.88     2026.50     43.73 o 
   4  -7   7      253.66      231.66     24.34 o 
   5  -7   7      139.62      112.28     10.62 o 
   6  -7   7     1421.25     1357.35     33.40 o 
   7  -7   7      141.78      125.35     14.38 o 
   8  -7   7       45.23       27.47     12.69 o 
   9  -7   7      478.27      462.50     37.62 o 
  -9  -6   7       94.79       89.82     15.37 o 
  -8  -6   7       17.30       15.49     11.88 o 
  -7  -6   7      816.66      848.87     26.55 o 
  -6  -6   7      202.39      182.57     13.07 o 
  -5  -6   7      373.13      413.79     17.00 o 
  -4  -6   7     1131.55     1092.21     29.87 o 
  -3  -6   7      342.43      343.56     11.02 o 
  -2  -6   7      983.84      990.64     19.08 o 
  -1  -6   7      924.28      919.36     17.43 o 
   0  -6   7      677.36      645.74     15.41 o 
   1  -6   7      175.80      191.62     13.35 o 
   2  -6   7      114.23      139.16     15.07 o 
   3  -6   7      384.36      375.64     14.38 o 
   4  -6   7      160.91      183.78     10.08 o 
   5  -6   7      952.06      946.45     24.89 o 
   6  -6   7       10.00       13.28      9.00 o 
   7  -6   7      102.18      103.73     28.77 o 
   8  -6   7     1054.57     1097.48     57.54 o 
   9  -6   7        1.47       11.06     24.34 o 
  -9  -5   7        7.84       -6.17     14.38 o 
  -8  -5   7      161.57      135.10     14.73 o 
  -7  -5   7      772.81      762.76     24.94 o 
  -6  -5   7        5.26       -3.06      9.38 o 
  -5  -5   7     1981.99     1965.47     43.48 o 
  -4  -5   7      271.14      295.56     13.28 o 
  -3  -5   7      520.69      434.76     19.92 o 
  -2  -5   7     4438.82     4474.53     71.02 o 
  -1  -5   7      339.85      321.65      8.94 o 
   0  -5   7      633.40      664.99     13.02 o 
   1  -5   7     6561.31     6618.39    103.72 o 
   2  -5   7      372.32      346.38      8.29 o 
   3  -5   7      453.32      455.86     14.08 o 
   4  -5   7      451.19      468.37     16.37 o 
   5  -5   7        1.10       11.06      7.36 o 
   6  -5   7      507.03      494.65     29.87 o 
   7  -5   7      172.49      176.51     13.82 o 
   8  -5   7      171.54      185.60     28.77 o 
   9  -5   7      322.16      263.34     28.77 o 
 -10  -4   7        8.42       13.28     28.77 o 
  -9  -4   7       27.22       22.79     13.64 o 
  -8  -4   7        2.60        9.50     11.66 o 
  -7  -4   7      138.49      134.07     23.24 o 
  -6  -4   7      491.18      515.61     19.14 o 
  -5  -4   7        3.55       11.47      7.69 o 
  -4  -4   7      236.17      214.19      8.29 o 
  -3  -4   7     2125.31     2158.92     36.57 o 
  -2  -4   7       48.59       55.07      5.68 o 
  -1  -4   7     2719.98     2893.74     46.76 o 
   0  -4   7     6137.77     6279.34     97.80 o 
   1  -4   7      500.02      504.91     10.42 o 
   2  -4   7      550.73      679.31     13.02 o 
   3  -4   7     2860.38     2892.01     69.83 o 
   4  -4   7      255.66      254.48      8.76 o 
   5  -4   7       31.26       39.41      8.50 o 
   6  -4   7      722.94      741.32     21.74 o 
   7  -4   7       27.60       19.28     11.06 o 
   8  -4   7       79.07       75.24     19.92 o 
   9  -4   7      127.28       75.24     26.55 o 
  10  -4   7      107.84       95.15     30.98 o 
 -10  -3   7        3.75       17.70     30.98 o 
  -9  -3   7      213.58      213.41     19.92 o 
  -8  -3   7       61.34       75.06     13.07 o 
  -7  -3   7      238.86      250.86     14.32 o 
  -6  -3   7       23.87       42.85      9.38 o 
  -5  -3   7      703.92      712.62     34.30 o 
  -4  -3   7       65.50       67.83      5.66 o 
  -3  -3   7        4.34        8.41      5.11 o 
  -2  -3   7     1375.63     1260.48     27.35 o 
  -1  -3   7     2958.33     2876.43     45.96 o 
   0  -3   7      611.56      601.95     12.30 o 
   1  -3   7      865.42      772.30     13.94 o 
   2  -3   7     5652.22     5838.31     91.40 o 
   3  -3   7      734.44      709.96     13.94 o 
   4  -3   7      580.40      591.98     13.83 o 
   5  -3   7     1271.58     1280.03     28.92 o 
   6  -3   7      116.56      116.46     10.08 o 
   7  -3   7      588.29      598.25     20.74 o 
   8  -3   7       72.16       48.68     22.13 o 
   9  -3   7        8.91        4.43     24.34 o 
  10  -3   7        1.47      -11.06     28.77 o 
 -10  -2   7       28.47       43.65     15.37 o 
  -9  -2   7      266.38      279.23     29.87 o 
  -8  -2   7      393.51      394.47     22.13 o 
  -7  -2   7       42.01       44.26      9.67 o 
  -6  -2   7      148.54      146.05     19.92 o 
  -5  -2   7      400.75      394.61     15.48 o 
  -4  -2   7      474.17      470.43     12.30 o 
  -3  -2   7      128.27      152.75      6.39 o 
  -2  -2   7       29.68       39.07      4.15 o 
  -1  -2   7      804.59      765.64     14.44 o 
   0  -2   7     3166.47     3115.79     75.10 o 
   1  -2   7     1228.07     1165.14     24.34 o 
   2  -2   7       35.63       24.42      4.19 o 
   3  -2   7     3381.35     3302.95     52.74 o 
   4  -2   7     2092.56     1987.04     34.01 o 
   5  -2   7        9.45       10.51      5.66 o 
   6  -2   7      549.00      578.09     27.25 o 
   7  -2   7     4265.66     4498.88    222.40 o 
   8  -2   7        2.98        4.43     22.13 o 
   9  -2   7       91.18       64.17     26.55 o 
  10  -2   7       17.64       30.98     30.98 o 
 -10  -1   7       60.68       66.39     17.70 o 
  -9  -1   7      206.88      218.66     16.75 o 
  -8  -1   7       80.53       74.03     14.38 o 
  -7  -1   7      770.76      759.47     27.66 o 
  -6  -1   7       13.86        8.30      9.00 o 
  -5  -1   7      769.86      827.87     18.31 o 
  -4  -1   7      252.28      213.75      8.03 o 
  -3  -1   7     4813.08     4924.54     77.85 o 
  -2  -1   7       80.90      100.70      7.57 o 
  -1  -1   7      117.11      145.02      6.26 o 
   0  -1   7    12121.94    13103.55    218.76 o 
   1  -1   7      865.23      881.55     16.15 o 
   2  -1   7     3482.38     3440.37     55.30 o 
   3  -1   7        0.26        2.21      3.83 o 
   4  -1   7      198.46      189.65      8.03 o 
   5  -1   7     3234.04     3306.60     54.39 o 
   6  -1   7      468.69      458.10     18.78 o 
   7  -1   7       26.56       29.40     10.62 o 
   8  -1   7      321.89      289.89     28.77 o 
   9  -1   7      208.10      227.93     30.98 o 
  10  -1   7        0.42       11.06     28.77 o 
 -10   0   7       47.04       42.05     15.49 o 
  -9   0   7       43.37       27.47     14.38 o 
  -8   0   7      234.80      250.98     15.08 o 
  -7   0   7      905.16      920.55     27.66 o 
  -6   0   7        6.16        5.16      9.00 o 
  -5   0   7     2434.16     2444.88     41.22 o 
  -4   0   7      459.09      449.27     11.50 o 
  -3   0   7      980.80      955.82     18.28 o 
  -2   0   7      580.19      536.67     11.73 o 
  -1   0   7     3695.78     3719.44     69.26 o 
   0   0   7      400.55      436.86     10.06 o 
   1   0   7      248.72      308.77      8.45 o 
   2   0   7     1789.07     1966.94     32.78 o 
   3   0   7     1536.06     1664.60     28.51 o 
   4   0   7       15.03       56.68     20.66 o 
   5   0   7     1792.92     1792.84     31.80 o 
   6   0   7      933.13      918.13     20.69 o 
   7   0   7      590.64      533.31     20.74 o 
   8   0   7       47.78       39.83     22.13 o 
   9   0   7      423.76      407.17     35.41 o 
  10   0   7      416.56      416.03     39.83 o 
 -10   1   7        5.25      -13.28     13.28 o 
  -9   1   7       49.61       50.90     13.28 o 
  -8   1   7      111.73      125.90     19.92 o 
  -7   1   7      118.10      121.22     18.81 o 
  -6   1   7      804.70      789.51     18.11 o 
  -5   1   7      460.68      470.52     18.58 o 
  -4   1   7      127.60      113.64      6.39 o 
  -3   1   7     3310.95     3188.54     51.49 o 
  -2   1   7       13.88       16.00      3.40 o 
  -1   1   7      143.42      143.34      6.14 o 
   0   1   7     8497.49     8628.59    134.04 o 
   1   1   7       16.09       24.01      3.40 o 
   2   1   7       15.41        5.90      4.87 o 
   3   1   7     2040.57     2108.95     35.73 o 
   4   1   7       93.95      102.39      6.74 o 
   5   1   7      742.39      706.61     20.51 o 
   6   1   7      125.11      123.49     15.49 o 
   7   1   7       48.22       55.99     11.05 o 
   8   1   7      267.14      289.51     17.54 o 
   9   1   7      333.96      340.79     35.41 o 
 -10   2   7       51.20       42.05     15.49 o 
  -9   2   7       62.99       50.90     13.28 o 
  -7   2   7       33.32       29.40     10.62 o 
  -6   2   7        8.75        7.22      6.98 o 
  -5   2   7      678.96      650.64     16.70 o 
  -4   2   7      436.02      426.43     12.67 o 
  -3   2   7        3.30        0.60      4.15 o 
  -2   2   7     2303.74     2057.09     47.58 o 
  -1   2   7     9330.99     8947.60    168.16 o 
   0   2   7     1044.02      807.54     36.51 o 
   1   2   7      833.27      785.35     15.22 o 
   2   2   7     6046.02     6052.39    117.23 o 
   3   2   7       26.26       19.18      5.11 o 
   4   2   7       25.02       35.09      6.19 o 
   5   2   7      380.47      377.84     12.65 o 
   6   2   7     1633.14     1504.33     36.55 o 
   7   2   7      383.08      373.89     19.92 o 
   8   2   7      142.34      134.46     14.32 o 
   9   2   7        5.38       -8.85     24.34 o 
 -10   3   7       94.04       88.52     15.49 o 
  -9   3   7       41.39       35.41     13.28 o 
  -8   3   7       90.96      130.56     15.49 o 
  -7   3   7       68.34       72.22     11.28 o 
  -6   3   7        5.15       10.37      6.98 o 
  -5   3   7        2.02       -2.38      5.86 o 
  -4   3   7      157.84      170.80      7.16 o 
  -3   3   7     1427.85     1359.01     25.10 o 
  -2   3   7       56.16       42.87      5.31 o 
  -1   3   7      483.58      432.76     13.23 o 
   0   3   7     2910.90     2698.34     53.97 o 
   1   3   7     2738.35     2522.20     53.11 o 
   2   3   7      512.94      404.01     11.36 o 
   3   3   7     1303.60     1287.21     23.83 o 
   4   3   7     7317.08     7435.96    117.83 o 
   5   3   7      273.93      278.53     10.70 o 
   6   3   7      827.45      953.86     28.04 o 
   7   3   7      850.27      874.95     34.30 o 
   8   3   7       34.28       59.87     14.32 o 
   9   3   7        4.21       -1.51     14.32 o 
 -10   4   7       84.79       92.94     15.49 o 
  -9   4   7      287.64      320.87     19.92 o 
  -8   4   7       39.43       46.47     13.28 o 
  -7   4   7       58.51       53.48      9.39 o 
  -6   4   7      866.44      878.38     22.65 o 
  -5   4   7       26.70       28.98      7.35 o 
  -4   4   7       81.68       95.67      6.74 o 
  -3   4   7     1575.22     1527.88     57.54 o 
  -2   4   7       18.32        7.90      5.31 o 
  -1   4   7      557.13      538.92     16.37 o 
   0   4   7      317.62      340.59      8.49 o 
   1   4   7        3.95        6.86      4.55 o 
   2   4   7     1850.39     1775.20     31.07 o 
   3   4   7     1211.78     1176.51     22.55 o 
   4   4   7     1211.46     1175.83     31.63 o 
   5   4   7     4575.93     4505.06     91.29 o 
   6   4   7       43.57       59.88     11.66 o 
   7   4   7       10.91        2.90     12.23 o 
   8   4   7     1187.34     1118.78     33.40 o 
   9   4   7      172.58      167.81     28.77 o 
  -8   5   7       94.99      106.22     15.49 o 
  -7   5   7      601.39      673.91     21.08 o 
  -6   5   7      164.31      173.82     11.06 o 
  -5   5   7      352.14      371.63     14.80 o 
  -4   5   7     1629.80     1640.59     35.89 o 
  -3   5   7       24.59       35.27      4.79 o 
  -2   5   7       11.99       14.38      6.26 o 
  -1   5   7     4724.30     4578.86     88.40 o 
   0   5   7     2181.19     2145.71     36.18 o 
   1   5   7     1281.71     1286.16     29.73 o 
   2   5   7     2276.79     2219.62     38.58 o 
   3   5   7      251.15      281.06      9.74 o 
   4   5   7     1308.70     1391.93     44.85 o 
   5   5   7      315.25      287.34     26.55 o 
   6   5   7        6.05        6.95     10.62 o 
   7   5   7     1517.22     1457.42     50.90 o 
   8   5   7      105.45      119.02     28.77 o 
   9   5   7        0.29       12.50     15.41 o 
  -8   6   7        3.46        8.85      9.39 o 
  -7   6   7      573.95      629.59     20.34 o 
  -6   6   7      457.27      481.80     32.09 o 
  -5   6   7       10.92       17.90      8.50 o 
  -4   6   7      328.75      311.74     30.98 o 
  -3   6   7     3042.11     2894.27     57.83 o 
  -2   6   7      747.16      683.97     18.78 o 
  -1   6   7      942.74      936.90     18.19 o 
   0   6   7      938.53      833.41     21.91 o 
   1   6   7     1960.90     1863.31     32.35 o 
   2   6   7     2238.18     2047.11     35.77 o 
   3   6   7        1.66        5.11      9.03 o 
   4   6   7       19.13       32.09      9.39 o 
   5   6   7      205.38      270.83     14.80 o 
   6   6   7      344.49      345.77     21.02 o 
   7   6   7        4.52       18.87     13.23 o 
   8   6   7       44.28       24.90     15.41 o 
   9   6   7      688.04      711.31     30.24 o 
  -8   7   7     1181.64     1292.31     53.11 o 
  -7   7   7      218.67      265.62     14.08 o 
  -6   7   7        7.70       20.12      8.50 o 
  -5   7   7      791.35      825.11     22.65 o 
  -4   7   7      660.96      609.90     19.51 o 
  -3   7   7       26.16       10.33      6.91 o 
  -2   7   7     1515.41     1469.73     33.62 o 
  -1   7   7     2022.33     1784.12     38.31 o 
   0   7   7      366.17      335.18     10.42 o 
   1   7   7       60.90       88.14     12.43 o 
   2   7   7     4638.02     4349.73     74.79 o 
   3   7   7      207.70      154.47     15.23 o 
   4   7   7      206.11      259.01     24.34 o 
   5   7   7     1256.33     1164.69     32.05 o 
   6   7   7      156.33      172.26     14.80 o 
   7   7   7      744.57      773.54     28.04 o 
   8   7   7       51.02       52.78     15.41 o 
  -8   8   7      105.39      110.65     17.70 o 
  -7   8   7        0.39        3.06     10.08 o 
  -6   8   7       64.55       82.79     10.08 o 
  -5   8   7      200.60      217.54     14.38 o 
  -4   8   7      388.60      420.87     33.19 o 
  -3   8   7     1751.34     1836.92     39.88 o 
  -2   8   7     1571.73     1689.79     38.31 o 
  -1   8   7      272.62      282.67     12.52 o 
   0   8   7     1898.09     1824.98     53.11 o 
   1   8   7     1463.95     1335.80     41.92 o 
   2   8   7      110.31       83.34      7.45 o 
   3   8   7       47.59       30.76      7.16 o 
   4   8   7     2361.28     2358.45     52.40 o 
   5   8   7      144.28      145.51     15.49 o 
   6   8   7       71.56       87.42     14.08 o 
   7   8   7      554.19      485.25     22.65 o 
   8   8   7        8.72        1.99     19.92 o 
  -9   9   7       13.12       -2.21     17.70 o 
  -8   9   7      184.89      148.26     19.92 o 
  -7   9   7       37.14       59.75     17.70 o 
  -6   9   7       59.03       74.83     10.62 o 
  -5   9   7       16.11       11.80      9.00 o 
  -4   9   7      315.97      334.03     14.80 o 
  -3   9   7        0.01       14.28     13.28 o 
  -2   9   7       64.64       64.25      9.39 o 
  -1   9   7     2914.63     2839.66     58.66 o 
   0   9   7       87.40       98.66     10.08 o 
   1   9   7        3.54        1.61      8.50 o 
   2   9   7     1847.41     1966.91     58.50 o 
   3   9   7      257.78      326.03     15.65 o 
   4   9   7        6.17        6.64     10.95 o 
   5   9   7      715.21      707.94     25.45 o 
   6   9   7      780.77      688.75     27.66 o 
   7   9   7      154.88      173.68     21.02 o 
   8   9   7        1.15       28.77     26.55 o 
  -9  10   7       17.83       26.55     19.92 o 
  -8  10   7      393.19      482.41     30.98 o 
  -7  10   7      102.05       92.94     19.92 o 
  -6  10   7      127.73      121.99     14.38 o 
  -5  10   7      118.00      143.94     13.28 o 
  -4  10   7     2032.39     2032.19     45.30 o 
  -3  10   7      110.23      104.28     10.62 o 
  -2  10   7       70.40       60.49      9.39 o 
  -1  10   7      271.26      238.61     24.34 o 
   0  10   7      294.18      304.66     22.13 o 
   1  10   7     1591.00     1447.72     43.15 o 
   2  10   7      336.82      305.16     14.80 o 
   3  10   7      163.36      115.66     11.66 o 
   4  10   7     2317.32     2278.80     52.40 o 
   5  10   7      425.51      451.61     20.34 o 
   6  10   7        1.32        1.05     14.80 o 
   7  10   7      597.37      513.39     33.19 o 
  -9  11   7        7.51       28.77     19.92 o 
  -8  11   7      125.47      157.12     24.34 o 
  -7  11   7       18.07        0.00     19.92 o 
  -6  11   7      495.71      511.18     30.98 o 
  -5  11   7       56.43       44.68     10.08 o 
  -4  11   7       39.92       36.23     10.62 o 
  -3  11   7      149.27      114.12     11.66 o 
  -2  11   7      123.13       90.73     10.95 o 
  -1  11   7       57.25       45.62     10.95 o 
   0  11   7       50.65       39.75     21.02 o 
   1  11   7       51.01       65.43     10.62 o 
   2  11   7      443.22      535.52     30.98 o 
   3  11   7       23.32       46.47     17.70 o 
   4  11   7        2.29       15.49     12.52 o 
   5  11   7      342.07      425.62     25.45 o 
   6  11   7      918.67      950.00     40.94 o 
   7  11   7      162.32      192.52     28.77 o 
  -8  12   7        7.23       -2.21     22.13 o 
  -7  12   7       86.73      106.22     22.13 o 
  -6  12   7       10.69        6.64     17.70 o 
  -5  12   7      390.35      420.45     28.77 o 
  -4  12   7      476.39      519.49     28.77 o 
  -3  12   7      187.18      167.90     13.23 o 
  -2  12   7      197.61      209.82     28.77 o 
  -1  12   7      860.09      776.96     25.04 o 
   0  12   7      284.52      242.56     15.65 o 
   1  12   7       35.99       94.07     23.24 o 
   2  12   7      317.36      269.97     24.34 o 
   3  12   7      491.12      378.41     28.77 o 
   4  12   7      281.02      296.53     26.55 o 
   5  12   7      259.52      329.72     28.77 o 
   6  12   7       21.07        8.85     22.13 o 
  -7  13   7       31.56       19.92     22.13 o 
  -6  13   7       77.96       92.94     22.13 o 
  -5  13   7      396.86      431.52     30.98 o 
  -4  13   7       14.60       28.77     17.70 o 
  -3  13   7       90.43      103.65     13.23 o 
  -2  13   7     2276.59     2265.66     54.22 o 
  -1  13   7      162.20      155.41     14.08 o 
   0  13   7       27.33       40.94     12.52 o 
   1  13   7     1268.45     1297.96     34.32 o 
   2  13   7      328.06      411.60     28.77 o 
   3  13   7      111.68       88.52     22.13 o 
   4  13   7      472.57      513.39     33.19 o 
   5  13   7       94.89       66.39     24.34 o 
  -6  14   7       31.03       35.41     22.13 o 
  -5  14   7        7.29       11.06     22.13 o 
  -4  14   7      162.47      152.69     24.34 o 
  -3  14   7       58.06       57.54     19.92 o 
  -2  14   7      367.08      369.56     17.94 o 
  -1  14   7      109.47      137.34     14.80 o 
   0  14   7      490.88      506.60     21.08 o 
   1  14   7        6.10       19.92     19.92 o 
   2  14   7      133.16       88.52     22.13 o 
   3  14   7     1887.30     1973.91     68.60 o 
   4  14   7       79.24      123.92     24.34 o 
  -6  15   7        1.28       -6.64     24.34 o 
  -5  15   7      136.96       99.58     24.34 o 
  -4  15   7       76.11       66.39     24.34 o 
  -3  15   7      408.57      356.28     28.77 o 
  -2  15   7      646.73      657.23     39.83 o 
  -1  15   7       65.41       64.48     14.08 o 
   0  15   7      157.25      172.64     15.65 o 
   1  15   7      901.10      980.32     46.47 o 
   2  15   7       52.43      101.79     24.34 o 
   3  15   7       12.32       44.26     22.13 o 
   4  15   7      282.37      331.94     30.98 o 
  -4  16   7      286.82      219.08     28.77 o 
  -3  16   7      196.06      161.54     26.55 o 
  -2  16   7      151.44      157.12     24.34 o 
  -1  16   7      135.32      130.56     22.13 o 
   0  16   7      411.59      462.50     30.98 o 
   1  16   7       39.49       15.49     22.13 o 
   2  16   7      461.14      599.70     37.62 o 
   3  16   7       65.06       42.05     24.34 o 
  -3  17   7      231.64      148.26     26.55 o 
  -2  17   7       16.47       13.28     22.13 o 
   1  17   7       28.27       79.66     24.34 o 
   2  17   7      277.95      345.21     30.98 o 
  -2  18   7      261.11      185.88     26.55 o 
   2 -18   8        0.97        4.43     22.13 o 
   0 -17   8       14.40        8.85     26.55 o 
   1 -17   8       38.44       53.11     24.34 o 
   2 -17   8      168.92      207.25     34.30 o 
   3 -17   8       14.13       29.57     17.00 o 
  -2 -16   8        5.44      -24.34     24.34 o 
  -1 -16   8        2.42      -26.55     26.55 o 
   0 -16   8      846.72      798.86     44.26 o 
   1 -16   8      200.49      224.63     17.54 o 
   2 -16   8        7.82      -21.02     21.02 o 
   3 -16   8      488.77      449.43     22.33 o 
   4 -16   8       64.73       55.54     22.13 o 
  -4 -15   8      311.98      351.85     35.41 o 
  -3 -15   8       23.03       61.96     26.55 o 
  -2 -15   8      247.68      294.32     30.98 o 
  -1 -15   8      253.90      300.96     33.19 o 
   0 -15   8        0.27       24.34     22.13 o 
   1 -15   8       86.22      100.34     16.60 o 
   2 -15   8      102.90       69.88     21.02 o 
   3 -15   8       96.88      114.41     14.80 o 
   4 -15   8       91.31       91.02     15.41 o 
   5 -15   8      291.25      239.81     29.87 o 
  -4 -14   8      434.48      422.67     35.41 o 
  -3 -14   8      195.11      241.21     28.77 o 
  -2 -14   8       62.79       68.60     24.34 o 
   0 -14   8      277.29      277.41     17.00 o 
   1 -14   8       83.39       86.47     32.09 o 
   2 -14   8       88.24       82.26     13.82 o 
   3 -14   8      462.46      431.87     20.16 o 
   4 -14   8       97.69       89.90     14.08 o 
   5 -14   8       10.89       11.19     13.23 o 
   6 -14   8      155.46      142.55     17.70 o 
  -6 -13   8      121.74      108.43     19.92 o 
  -5 -13   8        3.54       -9.84     15.49 o 
  -4 -13   8      543.66      553.23     37.62 o 
  -3 -13   8      438.50      458.07     33.19 o 
  -2 -13   8       87.62      152.69     24.34 o 
  -1 -13   8       14.13       17.70     17.70 o 
   0 -13   8      187.44      181.17     28.77 o 
   1 -13   8       52.87       76.28     12.52 o 
   2 -13   8      206.92      233.85     15.41 o 
   3 -13   8        0.07        3.54     11.66 o 
   4 -13   8       19.30       33.78     11.66 o 
   5 -13   8      448.95      415.45     20.16 o 
   6 -13   8      276.54      246.77     17.54 o 
   7 -13   8       63.73       53.18     15.41 o 
  -6 -12   8        0.12        6.42     13.64 o 
  -5 -12   8      292.84      279.56     18.01 o 
  -4 -12   8      516.74      493.48     21.24 o 
  -3 -12   8       20.65        2.21     19.92 o 
  -2 -12   8     1119.67     1031.21     44.26 o 
  -1 -12   8     1541.86     1505.70     36.55 o 
   0 -12   8       78.86       78.06     12.23 o 
   1 -12   8      331.24      297.86     15.41 o 
   2 -12   8      649.48      640.60     21.74 o 
   3 -12   8       34.29       28.45     10.62 o 
   4 -12   8        0.78       -3.98     11.66 o 
   5 -12   8      237.74      222.80     15.41 o 
   6 -12   8       11.29        8.58     12.23 o 
   7 -12   8       58.62       49.35     15.41 o 
   8 -12   8        0.84       -8.85     17.70 o 
  -7 -11   8       37.17       35.30     15.08 o 
  -6 -11   8      211.18      181.65     19.92 o 
  -5 -11   8      108.61      133.02     14.73 o 
  -4 -11   8      345.12      329.78     27.66 o 
  -3 -11   8      384.09      367.08     15.93 o 
  -2 -11   8      658.07      641.74     30.98 o 
  -1 -11   8      723.36      684.79     21.74 o 
   0 -11   8       46.87       69.28     10.62 o 
   1 -11   8      716.87      632.48     21.02 o 
   2 -11   8        0.11        7.15     10.08 o 
   3 -11   8     1111.10     1067.28     28.92 o 
   4 -11   8      943.13      858.48     25.78 o 
   5 -11   8      120.74      113.75     13.28 o 
   6 -11   8      257.45      231.47     15.41 o 
   7 -11   8       97.50       66.92     13.82 o 
   8 -11   8      213.75      200.56     17.54 o 
  -7 -10   8        1.73      -13.16     13.38 o 
  -6 -10   8       51.93       35.45     21.02 o 
  -5 -10   8        6.66        5.75     11.05 o 
  -4 -10   8       20.91       42.63      9.67 o 
  -3 -10   8        1.05       -4.22      8.85 o 
  -2 -10   8        8.67       31.40      6.65 o 
  -1 -10   8      679.14      769.92     36.51 o 
   0 -10   8      107.28      134.75     10.62 o 
   1 -10   8     1922.66     1911.63     42.16 o 
   2 -10   8      120.53      133.74     11.66 o 
   3 -10   8      510.95      506.64     19.51 o 
   4 -10   8        6.28        2.04     10.08 o 
   5 -10   8      524.71      534.02     20.16 o 
   6 -10   8      335.50      265.07     22.13 o 
   7 -10   8       11.18       12.89     12.69 o 
   8 -10   8        1.95       -4.78     14.32 o 
   9 -10   8       60.03       95.15     22.13 o 
  -8  -9   8      267.01      234.57     33.19 o 
  -7  -9   8      384.99      441.85     21.69 o 
  -6  -9   8       67.44       46.08     11.66 o 
  -5  -9   8      126.46      128.39     12.69 o 
  -4  -9   8     1309.85     1242.83     31.82 o 
  -3  -9   8        0.58        2.62      7.69 o 
  -2  -9   8      584.67      533.33     14.23 o 
  -1  -9   8      451.89      466.15     12.65 o 
   0  -9   8      484.34      444.56     16.37 o 
   1  -9   8      551.11      499.73     17.00 o 
   2  -9   8      700.64      708.40     21.08 o 
   3  -9   8       10.63       11.47      8.50 o 
   4  -9   8       54.05       41.78     10.08 o 
   5  -9   8      734.55      726.35     22.65 o 
   6  -9   8        4.90        7.52     11.66 o 
   7  -9   8      270.40      298.53     17.70 o 
   8  -9   8       30.08       51.01     14.32 o 
   9  -9   8       10.61        4.87     14.73 o 
  -8  -8   8      100.59      140.21     16.75 o 
  -7  -8   8       41.60       62.68     13.07 o 
  -6  -8   8      281.90      292.84     25.45 o 
  -5  -8   8      137.26      166.14     12.69 o 
  -4  -8   8      158.04      138.49     14.38 o 
  -3  -8   8      146.28      178.49     10.62 o 
  -2  -8   8      548.35      617.90     14.64 o 
  -1  -8   8      240.49      233.67      8.76 o 
   0  -8   8      237.33      184.03      7.45 o 
   1  -8   8      889.16      884.33     25.45 o 
   2  -8   8     1007.51      985.71     24.89 o 
   3  -8   8      263.37      255.43     13.23 o 
   4  -8   8     1636.83     1523.98     35.89 o 
   5  -8   8      263.00      227.99     13.23 o 
   6  -8   8     1322.08     1256.92     32.75 o 
   7  -8   8        9.24       10.03     11.66 o 
   8  -8   8       93.59       86.72     23.24 o 
   9  -8   8      222.88      230.25     18.01 o 
  -8  -7   8      159.20      124.04     15.37 o 
  -7  -7   8      468.78      434.21     20.74 o 
  -6  -7   8       14.43       14.86      9.67 o 
  -5  -7   8      485.16      462.85     18.58 o 
  -4  -7   8     1073.27     1095.44     40.94 o 
  -3  -7   8      156.32      195.61      8.76 o 
  -2  -7   8      723.79      715.36     15.94 o 
  -1  -7   8       40.45       45.13      5.06 o 
   0  -7   8     1377.49     1468.76     33.62 o 
   1  -7   8      247.97      240.23     10.95 o 
   2  -7   8      458.38      482.00     21.02 o 
   3  -7   8        0.72        2.46      6.91 o 
   4  -7   8     3001.35     2991.05     62.53 o 
   5  -7   8      180.27      172.52     13.28 o 
   6  -7   8      117.76      143.43     12.23 o 
   7  -7   8      609.29      644.82     71.92 o 
   8  -7   8      209.22      242.96     28.77 o 
   9  -7   8       14.70        0.00     26.55 o 
  -9  -6   8       36.17       35.41     28.77 o 
  -8  -6   8        8.25       12.81     14.38 o 
  -7  -6   8       17.36       11.06     11.39 o 
  -6  -6   8      221.75      209.63     16.60 o 
  -5  -6   8     1071.72     1042.09     59.75 o 
  -4  -6   8      300.30      281.04     12.23 o 
  -3  -6   8     2317.52     2181.77     45.98 o 
  -2  -6   8     2555.28     2524.97     42.12 o 
  -1  -6   8        4.27        6.20      4.55 o 
   0  -6   8      480.04      493.20     11.72 o 
   1  -6   8     3759.33     3786.28     60.31 o 
   2  -6   8      254.87      257.91     11.66 o 
   3  -6   8        1.40       11.80      6.91 o 
   4  -6   8      733.01      803.57     39.83 o 
   5  -6   8      195.53      160.05     10.62 o 
   6  -6   8      447.74      462.77     22.13 o 
   7  -6   8        6.12        6.64     10.62 o 
   8  -6   8      336.44      328.57     18.58 o 
   9  -6   8       25.16       -4.43     24.34 o 
  -9  -5   8       30.13       19.81     13.64 o 
  -8  -5   8       45.31       53.11     13.07 o 
  -7  -5   8       85.57       91.47     12.69 o 
  -6  -5   8       41.73       41.25     14.38 o 
  -5  -5   8       45.82       62.75      9.00 o 
  -4  -5   8     1214.47     1199.40     42.05 o 
  -3  -5   8      189.33      173.09      7.45 o 
  -2  -5   8     1067.87      989.38     19.08 o 
  -1  -5   8     1298.85     1174.77     21.27 o 
   0  -5   8     4102.29     4080.37     65.06 o 
   1  -5   8     1177.37     1162.08     20.76 o 
   2  -5   8      818.05      807.95     15.94 o 
   3  -5   8     2382.17     2367.86     50.00 o 
   4  -5   8       30.36       25.67      7.36 o 
   5  -5   8      247.07      284.09     13.23 o 
   6  -5   8      195.73      224.35     13.82 o 
   7  -5   8        1.47        5.37     10.62 o 
   8  -5   8      136.73      142.19     35.41 o 
   9  -5   8      127.23      126.14     28.77 o 
  -9  -4   8       14.40       13.50     13.64 o 
  -8  -4   8       41.58       37.36     12.17 o 
  -7  -4   8      539.73      578.12     45.36 o 
  -6  -4   8       22.89       38.39      9.38 o 
  -5  -4   8       10.67       17.70     15.49 o 
  -4  -4   8       34.01       32.91      6.13 o 
  -3  -4   8       95.67       87.67      5.86 o 
  -2  -4   8     2454.79     2433.88     43.74 o 
  -1  -4   8      208.40      202.05      7.16 o 
   0  -4   8      477.28      481.01     11.02 o 
   1  -4   8     3121.33     3131.61     50.60 o 
   2  -4   8       58.85       92.21      5.06 o 
   3  -4   8     1191.12     1087.92     19.82 o 
   4  -4   8     2487.90     2450.72     51.57 o 
   5  -4   8      605.17      548.88     18.58 o 
   6  -4   8       60.08       98.15     11.66 o 
   7  -4   8      885.40      820.92     25.50 o 
   8  -4   8      134.16      148.26     24.34 o 
   9  -4   8       41.56       44.26     26.55 o 
  -9  -3   8      752.08      768.74     27.65 o 
  -8  -3   8       24.40       35.28     15.49 o 
  -7  -3   8      143.64      138.99     12.69 o 
  -6  -3   8      189.65      163.73     11.05 o 
  -5  -3   8      411.19      431.64     21.02 o 
  -4  -3   8        0.68        2.69      5.45 o 
  -3  -3   8      380.04      396.30     11.02 o 
  -2  -3   8       43.60       57.37      7.75 o 
  -1  -3   8      503.60      500.64     11.36 o 
   0  -3   8      732.92      731.49     13.94 o 
   1  -3   8      129.20      175.75      6.39 o 
   2  -3   8     1105.98     1180.98     20.76 o 
   3  -3   8     2035.91     2065.96     34.45 o 
   4  -3   8        1.78       -1.74      4.79 o 
   5  -3   8      224.83      213.11     11.66 o 
   6  -3   8     2671.77     2805.20     92.94 o 
   7  -3   8       76.42       87.60     12.23 o 
   8  -3   8        1.63       -2.21     22.13 o 
   9  -3   8      295.25      331.94     35.41 o 
  -9  -2   8       82.99       88.52     15.49 o 
  -8  -2   8        7.03       -9.90      9.90 o 
  -7  -2   8      642.65      651.11     22.33 o 
  -6  -2   8       71.07       77.11     10.62 o 
  -5  -2   8      372.10      356.24     11.88 o 
  -4  -2   8      766.55      709.52     15.72 o 
  -3  -2   8     1613.31     1690.45     29.33 o 
  -2  -2   8      273.57      254.86     10.00 o 
  -1  -2   8      821.65      914.54     17.00 o 
   0  -2   8      497.95      517.34     12.93 o 
   1  -2   8      355.34      313.76     19.19 o 
   2  -2   8      288.42      358.66      8.94 o 
   3  -2   8      456.43      429.61     14.16 o 
   4  -2   8     1005.78     1033.19     20.36 o 
   5  -2   8       94.46      112.04      7.45 o 
   6  -2   8      696.24      746.95     22.33 o 
   7  -2   8       13.15       18.97     10.62 o 
   8  -2   8       95.91       99.58     24.34 o 
   9  -2   8       22.84      -17.70     26.55 o 
  -9  -1   8       77.92       68.60     15.49 o 
  -8  -1   8      150.78      177.66     14.73 o 
  -7  -1   8        4.15       -4.43     17.70 o 
  -6  -1   8     1083.05     1091.91     28.04 o 
  -5  -1   8     4663.88     4736.47     76.14 o 
  -4  -1   8        2.55       -2.95      5.11 o 
  -3  -1   8      736.63      680.28     14.44 o 
  -2  -1   8     3066.92     2786.63     45.09 o 
  -1  -1   8     1128.11     1135.16     23.49 o 
   0  -1   8      794.93      898.28     17.00 o 
   1  -1   8      863.33      895.34     17.00 o 
   2  -1   8      325.35      306.55     12.79 o 
   3  -1   8     1568.71     1447.35     29.76 o 
   4  -1   8      837.09      945.80     19.16 o 
   5  -1   8      326.61      303.96     17.40 o 
   6  -1   8      495.61      434.43     19.99 o 
   7  -1   8        2.90        2.21     17.70 o 
   8  -1   8        4.11        2.21     22.13 o 
   9  -1   8      568.84      526.67     39.83 o 
 -10   0   8        0.11      -11.06     15.49 o 
  -9   0   8        0.48       -4.43     13.28 o 
  -8   0   8       28.34       37.62     13.28 o 
  -7   0   8      134.93      141.67     12.69 o 
  -6   0   8      922.84     1044.79     27.35 o 
  -5   0   8        5.84       10.17      6.13 o 
  -4   0   8     1807.10     1816.61     34.99 o 
  -3   0   8      400.29      363.15     10.90 o 
  -2   0   8       73.10       79.18      7.71 o 
  -1   0   8       51.88       35.43      5.74 o 
   0   0   8      861.84      658.47     14.80 o 
   1   0   8      846.10     1059.84     19.56 o 
   2   0   8      123.74      105.10      7.04 o 
   3   0   8     1591.05     1521.98     27.24 o 
   4   0   8      105.91      135.91      7.16 o 
   5   0   8     3492.56     3537.30     91.55 o 
   6   0   8      197.08      209.98     10.06 o 
   7   0   8      424.71      452.97     20.16 o 
   8   0   8      798.68      832.05     44.26 o 
   9   0   8        6.69       17.70     26.55 o 
 -10   1   8      107.10      123.92     17.70 o 
  -9   1   8       79.69       86.30     15.49 o 
  -7   1   8      698.94      752.39     33.19 o 
  -6   1   8       22.18       14.91      6.98 o 
  -5   1   8        9.60        1.11      7.04 o 
  -4   1   8       28.46       20.84      5.45 o 
  -3   1   8      634.37      596.72     13.74 o 
  -2   1   8     7152.53     7135.75    135.41 o 
  -1   1   8      340.00      387.69      9.37 o 
   0   1   8     4319.00     4551.47     71.94 o 
   1   1   8     3349.25     3235.49     64.10 o 
   2   1   8     1288.35     1311.67     23.83 o 
   3   1   8       47.67       45.27      5.86 o 
   4   1   8      129.59      124.67      7.67 o 
   5   1   8      114.80      101.16      8.03 o 
   6   1   8     1185.21     1306.45     34.30 o 
   7   1   8        1.81       -2.53     21.02 o 
   8   1   8      200.74      212.44     28.77 o 
   9   1   8      409.61      431.52     37.62 o 
 -10   2   8       30.85       19.92     15.49 o 
  -9   2   8      228.87      247.85     19.92 o 
  -8   2   8      611.71      672.72     33.19 o 
  -7   2   8        0.41        6.64     13.28 o 
  -6   2   8       19.40       15.49     11.06 o 
  -5   2   8      740.54      760.01     16.61 o 
  -4   2   8      242.36      230.41      8.03 o 
  -3   2   8     2739.59     2687.19     60.85 o 
  -2   2   8       66.22       53.74     22.13 o 
  -1   2   8     3503.22     3439.29     67.23 o 
   0   2   8     2139.72     2011.45     41.44 o 
   1   2   8       98.52      122.78      9.14 o 
   2   2   8     2975.97     2935.27     48.52 o 
   3   2   8     6035.18     6136.22    104.36 o 
   4   2   8      477.32      501.51     27.45 o 
   5   2   8      708.89      791.15     19.08 o 
   6   2   8     2819.15     2884.49     61.67 o 
   7   2   8      129.28      127.49     13.82 o 
   8   2   8       66.65       34.67     13.28 o 
   9   2   8      182.23      165.97     30.98 o 
 -10   3   8       26.89       19.92     15.49 o 
  -9   3   8        5.44       -2.21     13.28 o 
  -8   3   8       10.07        8.85     13.28 o 
  -7   3   8      326.65      356.89     14.80 o 
  -6   3   8      143.44      154.90     10.95 o 
  -5   3   8      217.78      221.49     10.95 o 
  -4   3   8      209.00      194.42     10.08 o 
  -3   3   8       44.79       74.33     12.17 o 
  -2   3   8      568.01      608.75     17.21 o 
  -1   3   8      403.64      398.37     14.08 o 
   0   3   8      797.85      908.51     21.91 o 
   1   3   8     3284.21     3000.24     60.23 o 
   2   3   8     1159.09     1077.64     21.27 o 
   3   3   8      939.13      917.03     19.16 o 
   4   3   8     3129.53     3380.92     56.13 o 
   5   3   8     1730.20     1733.71     32.25 o 
   6   3   8        1.92        8.54     10.62 o 
   7   3   8      645.01      614.84     24.89 o 
   8   3   8      571.69      538.30     24.89 o 
   9   3   8       42.97       54.17     15.93 o 
 -10   4   8       10.02       24.34     15.49 o 
  -8   4   8       44.15       64.17     15.49 o 
  -7   4   8      135.58      157.12     10.95 o 
  -6   4   8      746.75      791.41     37.62 o 
  -5   4   8      733.17      731.92     21.08 o 
  -4   4   8      480.16      509.46     16.37 o 
  -3   4   8     1150.65     1164.17     27.66 o 
  -2   4   8      419.20      367.56     14.08 o 
  -1   4   8       51.73       55.96      6.91 o 
   0   4   8      144.71      137.21      9.96 o 
   1   4   8      183.50      182.59     13.83 o 
   2   4   8      254.91      254.02      9.80 o 
   3   4   8     5703.58     5743.50     91.87 o 
   4   4   8     1124.99     1297.64     27.96 o 
   5   4   8       47.19       52.40     10.08 o 
   6   4   8      727.36      733.80     24.22 o 
   7   4   8      266.44      274.90     17.00 o 
   8   4   8        0.26       -7.13     22.13 o 
   9   4   8      278.39      278.46     20.74 o 
 -10   5   8        2.00      -13.28     13.28 o 
  -9   5   8       34.44       48.68     17.70 o 
  -8   5   8       77.10       64.17     15.49 o 
  -7   5   8       68.40       72.62     14.38 o 
  -6   5   8      667.02      759.54     22.65 o 
  -5   5   8      224.63      230.48     11.66 o 
  -4   5   8      725.89      705.17     20.16 o 
  -3   5   8     1145.34     1114.33     26.46 o 
  -2   5   8       53.47       31.26      6.91 o 
  -1   5   8      699.44      548.81     17.21 o 
   0   5   8     2555.46     2290.52     79.66 o 
   1   5   8      437.49      394.44     11.72 o 
   2   5   8      412.66      408.31     12.65 o 
   3   5   8       16.47       19.02      6.13 o 
   4   5   8      248.36      206.49      9.74 o 
   5   5   8     1497.34     1584.04    107.33 o 
   6   5   8       16.78        8.41     11.66 o 
   7   5   8       15.87       33.84     13.23 o 
   8   5   8      774.15      763.45     39.83 o 
   9   5   8       25.45       36.35     15.93 o 
  -9   6   8        9.98       19.92     17.70 o 
  -8   6   8       56.41       76.13     12.52 o 
  -7   6   8       96.34      105.81     11.66 o 
  -6   6   8       41.35       42.33     10.08 o 
  -5   6   8      595.04      603.51     19.51 o 
  -4   6   8      723.88      665.00     20.34 o 
  -3   6   8       39.49       30.27     11.06 o 
  -2   6   8     1331.35     1222.07     28.92 o 
  -1   6   8     1417.23     1348.71     37.62 o 
   0   6   8     1037.71      972.60     25.04 o 
   1   6   8     2340.83     2243.91     38.33 o 
   2   6   8       34.64       33.35      6.13 o 
   3   6   8        2.36       16.40      6.74 o 
   4   6   8      353.15      358.78     12.78 o 
   5   6   8       38.61       16.60     10.95 o 
   6   6   8       51.04       50.45     13.23 o 
   7   6   8      183.00      182.22     16.37 o 
   8   6   8      117.12      105.67     17.00 o 
   9   6   8       83.09      101.79     22.13 o 
  -8   7   8      192.36      205.26     14.80 o 
  -7   7   8        0.00       -2.04     10.08 o 
  -6   7   8        7.03        1.11      9.00 o 
  -5   7   8       33.02       28.97      8.50 o 
  -4   7   8      162.43      150.17     10.08 o 
  -3   7   8     1446.74     1480.29     33.62 o 
  -2   7   8       65.87       62.48      9.96 o 
  -1   7   8      611.30      616.25     36.51 o 
   0   7   8     1683.01     1548.45     35.18 o 
   1   7   8      331.05      301.94     13.23 o 
   2   7   8      231.28      213.69     17.51 o 
   3   7   8     2242.45     2391.77     41.72 o 
   4   7   8      293.59      319.41     15.65 o 
   5   7   8      465.03      468.05     20.34 o 
   6   7   8      331.88      350.05     19.51 o 
   7   7   8       60.79       29.26     15.49 o 
   8   7   8      243.30      243.58     45.36 o 
  -8   8   8     1008.11      944.91     39.83 o 
  -7   8   8       90.17       68.09     11.66 o 
  -6   8   8       45.18       60.89     10.62 o 
  -5   8   8        9.84        2.58      9.00 o 
  -4   8   8        3.45       -0.40      8.50 o 
  -3   8   8      239.09      216.40     14.38 o 
  -2   8   8       60.99       56.05      9.96 o 
  -1   8   8      841.85      771.49     35.41 o 
   0   8   8        0.42       16.50      8.50 o 
   1   8   8      595.98      571.35     20.34 o 
   2   8   8     2541.30     2564.44     53.97 o 
   3   8   8      515.40      393.87     13.59 o 
   4   8   8        2.56       30.98     15.49 o 
   5   8   8     1652.15     1683.42     41.44 o 
   6   8   8        2.94       -8.85     12.52 o 
   7   8   8       12.36        8.50     14.80 o 
   8   8   8       44.95       44.06     17.00 o 
  -9   9   8       35.71       26.55     19.92 o 
  -8   9   8      244.42      303.17     26.55 o 
  -7   9   8       64.83       79.18     12.23 o 
  -6   9   8       78.96       66.47     14.38 o 
  -5   9   8      668.94      693.00     22.65 o 
  -4   9   8       19.29       13.96     10.08 o 
  -3   9   8      821.52      816.64     24.22 o 
  -2   9   8       25.38       26.97     15.49 o 
  -1   9   8       10.99       24.34      9.39 o 
   0   9   8      221.10      211.72     17.70 o 
   1   9   8      104.57       80.40     10.08 o 
   2   9   8      316.63      270.11     23.24 o 
   3   9   8     1935.79     1803.52     59.75 o 
   4   9   8      870.76      866.54     43.15 o 
   5   9   8       32.01       38.73     12.52 o 
   6   9   8      434.93      461.84     21.91 o 
   7   9   8     1028.04     1007.84     33.62 o 
   8   9   8       29.69       39.83     26.55 o 
  -9  10   8      143.48      172.61     24.34 o 
  -8  10   8       10.42       -2.21     19.92 o 
  -7  10   8        7.25       24.34     19.92 o 
  -6  10   8      573.38      652.25     23.32 o 
  -5  10   8       73.70       79.61     11.05 o 
  -4  10   8        8.70        9.87     10.08 o 
  -3  10   8      462.62      452.30     19.51 o 
  -2  10   8       29.97       17.70      9.39 o 
  -1  10   8        5.22       16.60     14.38 o 
   0  10   8      585.57      521.79     55.32 o 
   1  10   8        6.89       14.13     10.08 o 
   2  10   8      730.96      749.71     24.22 o 
   3  10   8       80.45       68.60     17.70 o 
   4  10   8       58.98       53.11     19.92 o 
   5  10   8     1037.60     1073.26     46.47 o 
   6  10   8      256.63      245.63     26.55 o 
   7  10   8        0.88        2.21     22.13 o 
  -8  11   8       10.43       13.28     22.13 o 
  -7  11   8       18.05       17.70     19.92 o 
  -6  11   8       23.81       30.98     19.92 o 
  -5  11   8        7.97       31.30     10.62 o 
  -4  11   8      381.10      412.45     17.94 o 
  -3  11   8       45.71       62.74     14.38 o 
  -2  11   8      118.64      130.22     15.49 o 
  -1  11   8      880.16      883.74     40.94 o 
   0  11   8       59.73       54.24     10.95 o 
   1  11   8       47.35       33.19     10.62 o 
   2  11   8      751.84      635.10     35.41 o 
   3  11   8       42.78       30.98     17.70 o 
   4  11   8      286.03      320.87     26.55 o 
   5  11   8       61.06       37.62     19.92 o 
   6  11   8       16.72       55.32     22.13 o 
  -8  12   8       53.35       53.11     22.13 o 
  -7  12   8       16.28       26.55     22.13 o 
  -6  12   8        7.13       -2.21     19.92 o 
  -5  12   8       91.99       99.58     19.92 o 
  -4  12   8       18.68       13.87     11.66 o 
  -3  12   8      515.36      525.68     21.91 o 
  -2  12   8      298.23      293.07     16.37 o 
  -1  12   8      234.36      237.18     18.81 o 
   0  12   8     1133.17     1117.83     31.18 o 
   1  12   8      907.86      877.07     81.88 o 
   2  12   8        4.14      -11.06     17.70 o 
   3  12   8      213.85      230.14     24.34 o 
   4  12   8      174.26      121.71     22.13 o 
   5  12   8      105.14       90.73     24.34 o 
  -7  13   8      122.15      106.22     24.34 o 
  -6  13   8       58.06       37.62     22.13 o 
  -5  13   8       21.00        8.85     19.92 o 
  -4  13   8       86.44       75.24     22.13 o 
  -3  13   8       92.76       90.73     13.23 o 
  -2  13   8       40.10       43.35     13.23 o 
  -1  13   8      342.32      308.74     17.21 o 
   0  13   8      277.14      271.44     16.37 o 
   1  13   8      136.83      151.63     27.66 o 
   2  13   8     1058.10      973.68     44.26 o 
   3  13   8      248.32      287.68     28.77 o 
   4  13   8       11.31        0.00     22.13 o 
   5  13   8      891.22     1113.09     50.90 o 
  -6  14   8        5.31       -4.43     22.13 o 
  -5  14   8        5.09       15.49     22.13 o 
  -4  14   8       39.12       26.55     22.13 o 
  -3  14   8       25.65       10.28     13.23 o 
  -2  14   8       24.32       25.64     13.23 o 
  -1  14   8      419.01      361.45     19.51 o 
   0  14   8      590.13      608.94     69.71 o 
   1  14   8      335.63      373.98     28.77 o 
   2  14   8      130.67      159.33     24.34 o 
   3  14   8       36.42       50.90     22.13 o 
   4  14   8      634.91      708.13     42.05 o 
  -5  15   8      208.43      212.44     28.77 o 
  -4  15   8       75.77       59.75     24.34 o 
  -3  15   8      921.83      944.91     46.47 o 
  -2  15   8       37.92       25.45     14.08 o 
  -1  15   8      100.61      132.58     18.81 o 
   0  15   8       10.08        8.85     14.08 o 
   1  15   8      112.96      101.79     24.34 o 
   2  15   8      335.07      345.21     30.98 o 
   3  15   8        5.55       33.19     24.34 o 
  -4  16   8       45.59       37.62     24.34 o 
  -3  16   8        1.12      -19.92     22.13 o 
  -2  16   8       19.31       -8.85     22.13 o 
  -1  16   8      405.60      406.53     69.71 o 
   0  16   8        9.69       26.55     22.13 o 
   1  16   8       53.11       37.62     22.13 o 
   2  16   8      177.02      194.74     28.77 o 
  -3  17   8       45.48       77.45     24.34 o 
  -2  17   8       94.48       64.17     24.34 o 
   1  17   8       41.58       77.45     24.34 o 
   2 -17   9      310.85      234.57     26.55 o 
   3 -17   9      372.00      373.98     28.77 o 
  -1 -16   9       72.05       84.09     28.77 o 
   0 -16   9       12.63      -13.28     24.34 o 
   1 -16   9      210.11      213.43     19.14 o 
   2 -16   9      678.37      734.98     30.98 o 
   3 -16   9        8.85        0.44     15.41 o 
   4 -16   9      318.16      324.05     21.08 o 
  -3 -15   9      254.63      314.23     33.19 o 
  -2 -15   9      252.06      225.72     28.77 o 
  -1 -15   9       14.97       33.19     26.55 o 
   0 -15   9       85.16       48.68     24.34 o 
   1 -15   9       64.84       47.75     14.32 o 
   2 -15   9      153.74      150.79     23.24 o 
   3 -15   9      220.82      216.71     17.94 o 
   4 -15   9       12.68       26.21     14.80 o 
   5 -15   9       47.88       64.40     17.70 o 
  -4 -14   9      807.12      851.97     46.47 o 
  -3 -14   9      544.05      615.19     39.83 o 
  -2 -14   9      152.11      194.74     26.55 o 
  -1 -14   9      380.11      435.94     33.19 o 
   0 -14   9     1088.21     1253.28     44.26 o 
   1 -14   9        0.09       19.40     13.23 o 
   2 -14   9       54.37       41.55     14.38 o 
   3 -14   9      328.55      349.11     18.58 o 
   4 -14   9      129.79       84.76     15.41 o 
   5 -14   9      422.20      386.52     20.16 o 
   6 -14   9        1.52        5.01     14.80 o 
  -6 -13   9      261.88      263.34     24.34 o 
  -5 -13   9        8.58       13.28     26.55 o 
  -4 -13   9      287.42      320.87     30.98 o 
  -3 -13   9        3.63       -6.64     22.13 o 
  -2 -13   9     1171.70     1188.33     50.90 o 
   0 -13   9      259.46      267.98     15.93 o 
   1 -13   9      407.17      368.56     18.58 o 
   2 -13   9     1094.60     1053.65     57.54 o 
   3 -13   9      108.77      124.54     14.80 o 
   4 -13   9        1.74      -11.89     12.23 o 
   5 -13   9      111.22      100.53     14.80 o 
   6 -13   9       18.35       24.46     14.80 o 
   7 -13   9       26.17       33.19     22.13 o 
  -6 -12   9       82.63       74.31     15.08 o 
  -5 -12   9       67.35       65.49     13.38 o 
  -4 -12   9      126.88      129.76     13.38 o 
  -3 -12   9      859.90      889.59     42.05 o 
  -2 -12   9        2.02       17.70     19.92 o 
  -1 -12   9      437.20      462.50     26.55 o 
   0 -12   9     1054.17     1011.92     46.47 o 
   1 -12   9      455.05      430.16     19.51 o 
   2 -12   9      200.95      194.99     13.82 o 
   3 -12   9     1154.81     1101.00     29.61 o 
   4 -12   9      272.31      289.01     25.45 o 
   5 -12   9       77.19       72.18     13.82 o 
   6 -12   9      187.52      159.62     30.98 o 
   7 -12   9      217.95      238.04     22.13 o 
  -6 -11   9      172.71      198.97     17.70 o 
  -5 -11   9       98.02       70.47     13.07 o 
  -4 -11   9        0.04       -6.48      9.67 o 
  -3 -11   9       86.15      103.63     11.39 o 
  -2 -11   9      565.53      568.72     30.98 o 
  -1 -11   9     1107.37     1161.78     42.05 o 
   0 -11   9      638.72      539.51     24.34 o 
   1 -11   9     1812.95     1865.26     44.26 o 
   2 -11   9     1514.88     1586.65     37.46 o 
   3 -11   9       36.36        7.75     10.95 o 
   4 -11   9      184.30      199.97     14.80 o 
   5 -11   9      632.74      631.36     23.32 o 
   6 -11   9      238.14      261.06     17.70 o 
   7 -11   9       41.71       43.03     21.02 o 
   8 -11   9      181.51      214.65     24.34 o 
  -7 -10   9       27.86       28.77     14.73 o 
  -6 -10   9      428.26      455.10     22.33 o 
  -5 -10   9      541.09      497.31     40.94 o 
  -4 -10   9       98.53      118.98     11.39 o 
  -3 -10   9       49.02       45.27     18.81 o 
  -2 -10   9      275.64      318.30     17.30 o 
  -1 -10   9      379.97      368.83     16.37 o 
   0 -10   9      962.53      892.42     25.78 o 
   1 -10   9       56.63       53.45     14.38 o 
   2 -10   9      224.14      169.88     12.23 o 
   3 -10   9     1859.68     1702.71     39.88 o 
   4 -10   9      525.04      497.27     28.77 o 
   5 -10   9        0.97       11.36     11.66 o 
   6 -10   9      176.98      191.67     15.41 o 
   7 -10   9      272.51      264.09     26.55 o 
   8 -10   9        4.28        7.45     14.32 o 
  -7  -9   9      218.15      198.16     16.75 o 
  -6  -9   9      585.44      615.04     24.34 o 
  -5  -9   9       82.63       63.81     11.39 o 
  -4  -9   9      333.53      307.15     15.41 o 
  -3  -9   9     1072.46     1033.82     29.87 o 
  -2  -9   9       42.99       75.97      7.45 o 
  -1  -9   9      278.65      282.55     19.92 o 
   0  -9   9      110.17      153.40     11.66 o 
   1  -9   9      105.13      130.82     10.62 o 
   2  -9   9     1174.65     1093.16     36.51 o 
   3  -9   9       90.98       86.90     10.08 o 
   4  -9   9        8.45       11.75     10.08 o 
   5  -9   9      721.48      671.93     22.65 o 
   6  -9   9        2.35        1.18     11.66 o 
   7  -9   9      159.59      125.16     15.41 o 
   8  -9   9      632.29      650.79     34.30 o 
   9  -9   9       62.79       64.17     19.92 o 
  -8  -8   9      269.67      292.10     35.41 o 
  -7  -8   9      210.02      207.59     16.75 o 
  -6  -8   9       15.36       22.68     15.49 o 
  -5  -8   9     1413.67     1367.97     34.97 o 
  -4  -8   9      762.84      759.49     22.33 o 
  -3  -8   9        6.58       -5.31      7.36 o 
  -2  -8   9     1137.25     1096.31     22.04 o 
  -1  -8   9      231.82      227.40      8.76 o 
   0  -8   9     1673.57     1633.69     36.75 o 
   1  -8   9        1.64        8.05      8.50 o 
   2  -8   9      469.50      416.26     16.37 o 
   3  -8   9      264.63      217.06     11.66 o 
   4  -8   9     1828.09     1810.29     52.00 o 
   5  -8   9      431.37      418.70     19.92 o 
   6  -8   9      181.98      184.54     13.82 o 
   7  -8   9      622.85      635.81     24.89 o 
   8  -8   9        0.09       11.06     14.32 o 
   9  -8   9        9.71       13.28     19.92 o 
  -8  -7   9       45.65       41.93     13.38 o 
  -7  -7   9        8.25       12.76     13.28 o 
  -6  -7   9      645.90      637.13     25.45 o 
  -5  -7   9       58.60       66.22     11.05 o 
  -4  -7   9      113.61       92.32      9.38 o 
  -3  -7   9     2938.51     2947.15     53.62 o 
  -2  -7   9     1127.85     1130.02     21.64 o 
  -1  -7   9       65.63       81.19     14.38 o 
   0  -7   9     9731.61    10046.10    156.46 o 
   1  -7   9     1180.75     1232.80     32.09 o 
   2  -7   9     1160.20     1130.34     27.35 o 
   3  -7   9     1545.06     1552.99     35.18 o 
   4  -7   9        5.12        5.03      8.50 o 
   5  -7   9       92.63       97.15     11.66 o 
   6  -7   9       76.16       63.27     12.23 o 
   7  -7   9       44.13       71.18     13.82 o 
   8  -7   9       30.04       40.76     14.32 o 
   9  -7   9      162.22      115.07     28.77 o 
  -8  -6   9        2.29        3.93     13.07 o 
  -7  -6   9      671.58      648.05     23.91 o 
  -6  -6   9       11.74       22.29     18.81 o 
  -5  -6   9       89.10       89.60     10.62 o 
  -4  -6   9      242.63      249.23     12.23 o 
  -3  -6   9       39.64       46.47     13.28 o 
  -2  -6   9       12.18        3.92      5.86 o 
  -1  -6   9     7208.69     7132.23    111.40 o 
   0  -6   9       91.34       88.11      5.06 o 
   1  -6   9      483.99      468.97     11.72 o 
   2  -6   9     6313.80     6121.13    120.36 o 
   3  -6   9      581.17      571.43     17.94 o 
   4  -6   9      119.31      145.63     10.95 o 
   5  -6   9     3155.66     3179.59     96.26 o 
   6  -6   9        2.51       -6.13     10.08 o 
   7  -6   9        9.85        1.11     12.23 o 
   8  -6   9       13.35        8.61     13.82 o 
   9  -6   9       13.40       26.55     26.55 o 
  -8  -5   9      832.87      854.35     27.65 o 
  -7  -5   9       52.69       39.83     11.39 o 
  -6  -5   9        2.35       -6.13      9.38 o 
  -5  -5   9      155.96      158.73     11.66 o 
  -4  -5   9      249.65      287.33     13.23 o 
  -3  -5   9        8.15       -4.26      7.86 o 
  -2  -5   9      364.50      398.51     12.19 o 
  -1  -5   9        5.67        9.45      7.97 o 
   0  -5   9     1727.80     1526.95     26.77 o 
   1  -5   9     1042.38      874.51     16.90 o 
   2  -5   9      352.01      308.04     16.80 o 
   3  -5   9      736.09      667.19     18.78 o 
   4  -5   9     1849.29     1716.19     38.31 o 
   5  -5   9       57.36       55.32     10.08 o 
   6  -5   9      146.08      112.65     12.23 o 
   7  -5   9     1352.18     1308.86    120.60 o 
   8  -5   9       71.49       75.45     14.32 o 
   9  -5   9       20.72       17.70     26.55 o 
  -9  -4   9       94.72       90.73     17.70 o 
  -8  -4   9       80.09       73.26     13.07 o 
  -7  -4   9      247.87      232.97     14.73 o 
  -6  -4   9      724.67      704.15     21.74 o 
  -5  -4   9        3.41       -3.50      9.00 o 
  -4  -4   9      510.35      489.85     14.05 o 
  -3  -4   9     1652.58     1613.73     28.94 o 
  -2  -4   9      126.42      136.83      9.30 o 
  -1  -4   9      321.87      329.23     10.06 o 
   0  -4   9      125.52      119.84      5.86 o 
   1  -4   9       26.93       36.28      4.55 o 
   2  -4   9     1133.76     1130.13     20.76 o 
   3  -4   9      177.20      191.39      6.88 o 
   4  -4   9        6.47       13.28      7.82 o 
   5  -4   9      621.63      625.81     21.08 o 
   6  -4   9     1391.09     1461.13     57.54 o 
   7  -4   9        9.66      -11.36     11.66 o 
   8  -4   9      331.17      351.85     28.77 o 
   9  -4   9      137.26      188.10     30.98 o 
  -9  -3   9      376.53      334.15     24.34 o 
  -8  -3   9       38.69       35.13     11.39 o 
  -7  -3   9      476.54      499.20     30.98 o 
  -6  -3   9      122.51      128.35     19.92 o 
  -5  -3   9      442.39      411.84     16.37 o 
  -4  -3   9     1840.68     1856.04     32.78 o 
  -3  -3   9       15.23        4.43      5.45 o 
  -2  -3   9      817.79      772.04     15.72 o 
  -1  -3   9     5827.52     5653.70    107.11 o 
   0  -3   9        0.06        7.04      4.27 o 
   1  -3   9      745.64      766.15     15.22 o 
   2  -3   9     1291.35     1274.19     22.55 o 
   3  -3   9      169.21      201.03      7.45 o 
   4  -3   9     1537.68     1494.91     26.77 o 
   5  -3   9        6.72       18.44      9.00 o 
   6  -3   9       43.02       60.78     11.06 o 
   7  -3   9      794.60      826.25     27.66 o 
   8  -3   9      351.85      351.85     30.98 o 
   9  -3   9        0.83       -8.85     26.55 o 
  -9  -2   9       52.69       57.54     15.49 o 
  -8  -2   9       56.05       57.54     15.49 o 
  -7  -2   9       71.58       97.37     19.92 o 
  -6  -2   9       74.91       79.31     10.62 o 
  -5  -2   9      277.94      302.17     14.32 o 
  -4  -2   9       84.92       78.25      6.74 o 
  -3  -2   9     2199.03     2134.01     36.61 o 
  -2  -2   9     1706.15     1724.78     29.79 o 
  -1  -2   9      227.65      218.22      8.14 o 
   0  -2   9     1544.29     1705.69     29.33 o 
   1  -2   9     1840.62     1876.25     31.50 o 
   2  -2   9        8.92        6.42      4.55 o 
   3  -2   9      400.92      391.05     11.50 o 
   4  -2   9     1244.82     1265.19     23.83 o 
   5  -2   9      691.39      624.31     15.72 o 
   6  -2   9      126.90       99.92     11.66 o 
   7  -2   9       13.35       -9.82     16.60 o 
   8  -2   9      567.18      553.23     37.62 o 
   9  -2   9      391.31      429.30     37.62 o 
  -9  -1   9       71.80       81.88     15.49 o 
  -8  -1   9        4.60        2.21     13.28 o 
  -7  -1   9      164.76      146.05     17.70 o 
  -6  -1   9        0.74        3.13     12.17 o 
  -5  -1   9      270.96      256.16      9.74 o 
  -4  -1   9      489.06      504.05     13.16 o 
  -3  -1   9      302.29      291.79      9.74 o 
  -2  -1   9     1217.67     1230.01     22.48 o 
  -1  -1   9     2148.41     1977.46     38.28 o 
   0  -1   9      852.86      873.86     29.15 o 
   1  -1   9     1050.55     1020.66     19.56 o 
   2  -1   9     2084.56     2035.39     34.05 o 
   3  -1   9      562.55      474.71     19.55 o 
   4  -1   9      947.28      910.74     19.56 o 
   5  -1   9     2510.42     2612.78     44.61 o 
   6  -1   9      102.20       78.63      8.76 o 
   7  -1   9       91.99      110.65     22.13 o 
   8  -1   9       20.02        8.85     22.13 o 
   9  -1   9        0.44       -2.21     26.55 o 
  -9   0   9        5.65       -2.21     13.28 o 
  -7   0   9       24.00       17.70     13.28 o 
  -6   0   9      361.50      389.47     22.13 o 
  -5   0   9       71.89       67.51      7.16 o 
  -4   0   9        0.59        6.01      5.45 o 
  -3   0   9     1221.62     1130.88     21.20 o 
  -2   0   9     1260.27     1117.10     20.36 o 
  -1   0   9      345.10      309.50     26.53 o 
   0   0   9      348.36      310.00      8.76 o 
   1   0   9     3038.97     2846.88     46.83 o 
   2   0   9      631.31      574.38     13.59 o 
   3   0   9      162.23      153.86      7.67 o 
   4   0   9      816.93      785.08     17.89 o 
   5   0   9     4154.96     4184.53     68.46 o 
   6   0   9        1.21       -1.66      8.03 o 
   7   0   9      330.51      362.92     28.77 o 
   8   0   9        1.94       15.49     22.13 o 
   9   0   9        3.72      -19.92     26.55 o 
  -9   1   9      223.25      225.72     19.92 o 
  -8   1   9       60.59       59.75     15.49 o 
  -7   1   9      402.39      422.67     24.34 o 
  -6   1   9      105.54      106.27      9.39 o 
  -5   1   9      788.60      841.80     22.65 o 
  -4   1   9       14.59        6.64      6.91 o 
  -3   1   9       31.50       26.81      5.28 o 
  -2   1   9     3414.56     3406.75     67.23 o 
  -1   1   9     1117.73     1059.69     19.40 o 
   0   1   9      799.40      747.40     14.64 o 
   1   1   9       24.51       24.04      7.89 o 
   2   1   9     1452.03     1318.83     24.68 o 
   3   1   9     1387.13     1382.43     25.55 o 
   4   1   9      190.77      219.74     11.32 o 
   5   1   9      290.40      316.23     11.88 o 
   6   1   9      303.56      324.81     16.37 o 
   7   1   9       78.58       73.79     26.55 o 
   8   1   9       10.41       24.34     24.34 o 
   9   1   9       96.27      128.35     28.77 o 
  -8   2   9       15.17       42.05     15.49 o 
  -7   2   9      757.62      834.27     33.19 o 
  -6   2   9       53.63       68.67      9.39 o 
  -5   2   9      625.85      624.75     19.51 o 
  -4   2   9      575.16      562.62     17.94 o 
  -3   2   9      223.40      187.31     10.08 o 
  -2   2   9       86.92       69.15      6.91 o 
  -1   2   9       52.28       37.26      6.91 o 
   0   2   9      221.35      221.23     10.42 o 
   1   2   9     2270.23     2224.55     38.73 o 
   2   2   9      709.35      725.84     25.03 o 
   3   2   9     2313.29     2286.47     49.27 o 
   4   2   9     2236.40     2149.53     38.29 o 
   5   2   9      347.59      308.15     20.99 o 
   6   2   9        0.32      -10.08     10.08 o 
   7   2   9     1038.64      978.16     55.32 o 
   8   2   9      595.21      563.05     23.91 o 
   9   2   9       91.92       99.58     28.77 o 
  -8   3   9      163.99      177.03     19.92 o 
  -7   3   9      172.76      175.93     12.52 o 
  -6   3   9      121.11      121.87     10.95 o 
  -5   3   9      599.38      623.65     19.51 o 
  -4   3   9       39.75       36.20      8.50 o 
  -3   3   9      178.93      178.82     10.08 o 
  -2   3   9     3021.71     2909.40     58.66 o 
  -1   3   9      421.18      405.07     14.08 o 
   0   3   9        3.54       -2.21      6.26 o 
   1   3   9     1705.34     1550.43     46.47 o 
   2   3   9      231.00      237.87      8.76 o 
   3   3   9     1065.26      985.89     20.84 o 
   4   3   9       35.13       47.63      9.64 o 
   5   3   9      350.90      428.94     14.77 o 
   6   3   9      583.64      632.34     23.47 o 
   7   3   9      217.91      249.16     17.00 o 
   8   3   9       46.58       69.20     15.41 o 
   9   3   9      339.41      331.94     35.41 o 
 -10   4   9       30.85        0.00     15.49 o 
  -9   4   9       43.72       59.75     17.70 o 
  -8   4   9       83.61       81.88     17.70 o 
  -7   4   9      157.97      164.50     12.52 o 
  -6   4   9       19.52        4.83      8.50 o 
  -5   4   9       92.63       76.13     12.17 o 
  -4   4   9     1383.12     1314.69     31.18 o 
  -3   4   9     1595.49     1586.86     35.18 o 
  -2   4   9      579.15      495.89     25.45 o 
  -1   4   9     1213.10     1095.22     32.09 o 
   0   4   9     1280.85     1204.92     55.32 o 
   1   4   9      811.44      763.52     29.87 o 
   2   4   9      262.46      260.53     11.09 o 
   3   4   9      177.13      156.50      9.31 o 
   4   4   9      200.36      168.70     11.87 o 
   5   4   9       95.82      107.37     12.52 o 
   6   4   9      157.39      141.66     14.08 o 
   7   4   9      251.41      275.83     17.94 o 
   8   4   9      197.30      213.89     18.58 o 
   9   4   9        9.88       47.74     15.93 o 
 -10   5   9       10.32       33.19     15.49 o 
  -9   5   9        5.94      -13.28     17.70 o 
  -8   5   9        0.62        2.21     15.49 o 
  -7   5   9        0.33        2.21      9.39 o 
  -6   5   9       48.74       60.17     10.08 o 
  -5   5   9      564.82      576.22     19.51 o 
  -4   5   9       10.46       10.46      8.50 o 
  -3   5   9      997.40      951.80     24.22 o 
  -2   5   9     1867.02     1664.55     36.75 o 
  -1   5   9      216.53      147.39     11.06 o 
   0   5   9     1007.59      873.00     23.47 o 
   1   5   9     1841.40     1628.10     36.75 o 
   2   5   9     4517.99     4294.08     70.25 o 
   3   5   9       87.44      111.45      9.20 o 
   4   5   9     1828.92     2104.31     38.29 o 
   5   5   9      738.62      814.04     26.60 o 
   6   5   9      511.64      515.98     22.13 o 
   7   5   9       49.26       43.77     14.38 o 
   8   5   9       77.45       55.54     22.13 o 
   9   5   9       57.98       66.59     17.00 o 
  -9   6   9       10.72       26.55     17.70 o 
  -8   6   9       91.93      111.34     13.23 o 
  -7   6   9        9.17       10.38     10.08 o 
  -6   6   9        0.20       -5.11     10.08 o 
  -5   6   9      227.60      213.42     21.02 o 
  -4   6   9       20.34       25.55      8.50 o 
  -3   6   9       76.76       95.21     10.08 o 
  -2   6   9      107.03      118.99     10.08 o 
  -1   6   9      898.08      810.81     22.65 o 
   0   6   9      850.97      795.08     22.65 o 
   1   6   9      396.25      337.82     22.13 o 
   2   6   9      174.83      136.76     15.49 o 
   3   6   9     3945.76     3827.46     63.42 o 
   4   6   9        6.05       11.37      7.45 o 
   5   6   9        1.63        2.21     15.49 o 
   6   6   9     1900.70     1885.65     46.14 o 
   7   6   9       60.44       73.05     14.80 o 
   8   6   9        2.43       28.99     15.41 o 
  -8   7   9       13.97        8.41     11.66 o 
  -7   7   9      123.92      153.21     13.82 o 
  -6   7   9      146.76      176.75     13.23 o 
  -5   7   9       79.72       86.30     16.60 o 
  -4   7   9       21.70       32.85     10.08 o 
  -3   7   9      619.24      595.30     20.34 o 
  -2   7   9     1012.85      956.41     43.15 o 
  -1   7   9      284.97      305.02     29.87 o 
   0   7   9     1864.98     1664.77     37.55 o 
   1   7   9     1484.81     1466.12     34.42 o 
   2   7   9       61.91       41.18     11.06 o 
   3   7   9      161.04      165.97     12.23 o 
   4   7   9      453.35      444.17     26.55 o 
   5   7   9      824.27      871.27     65.28 o 
   6   7   9        7.29       -9.24     13.23 o 
   7   7   9       71.30       76.47     16.37 o 
   8   7   9      365.30      312.38     28.77 o 
  -8   8   9       82.90       91.75     13.23 o 
  -7   8   9       22.31       13.57     21.02 o 
  -6   8   9      136.21      187.11     27.66 o 
  -5   8   9      717.69      742.40     30.98 o 
  -4   8   9       63.34       69.89     10.08 o 
  -3   8   9      169.73      136.53     10.95 o 
  -2   8   9      580.86      520.76     19.51 o 
  -1   8   9      307.44      277.76     14.08 o 
   0   8   9     1368.59     1216.00     31.30 o 
   1   8   9       96.43       99.94     18.81 o 
   2   8   9        9.35       22.81     10.08 o 
   3   8   9      655.74      746.10     23.32 o 
   4   8   9        2.28        0.00     15.49 o 
   5   8   9       57.28      101.79     19.92 o 
   6   8   9      246.58      212.53     17.21 o 
   7   8   9      529.34      548.73     48.68 o 
   8   8   9       14.08        0.00     24.34 o 
  -9   9   9       43.64       46.47     22.13 o 
  -8   9   9       11.01       28.77     19.92 o 
  -7   9   9      224.89      295.55     17.00 o 
  -6   9   9      109.48      111.57     13.28 o 
  -5   9   9        1.15       -6.30     10.08 o 
  -4   9   9     1175.63     1114.21     29.73 o 
  -3   9   9      375.64      325.04     16.60 o 
  -2   9   9        0.65        6.64      9.39 o 
  -1   9   9       69.79       97.29     10.95 o 
   0   9   9     1546.56     1366.99     46.47 o 
   1   9   9        0.27       14.64     10.08 o 
   2   9   9       41.55       46.04     10.62 o 
   3   9   9     1007.78      902.87     39.83 o 
   4   9   9        2.74        2.21     17.70 o 
   5   9   9      809.04      858.61     42.05 o 
   6   9   9        2.90      -15.49     19.92 o 
   7   9   9       29.71      -19.92     22.13 o 
  -8  10   9       12.68       24.34     22.13 o 
  -7  10   9       38.30       35.41     19.92 o 
  -6  10   9      300.35      341.99     17.94 o 
  -5  10   9      844.09      893.24     47.58 o 
  -4  10   9      215.69      223.11     14.80 o 
  -3  10   9      104.99      129.17     13.23 o 
  -2  10   9     1843.58     1718.59     65.28 o 
  -1  10   9      115.13      101.76     13.28 o 
   0  10   9        8.71       15.83     10.08 o 
   1  10   9       32.92       45.25     22.13 o 
   2  10   9      918.71      881.00     26.46 o 
   3  10   9      488.44      411.60     28.77 o 
   4  10   9        0.75       -6.64     17.70 o 
   5  10   9      630.26      643.96     37.62 o 
   6  10   9       93.11       81.88     24.34 o 
  -8  11   9        0.45      -13.28     22.13 o 
  -7  11   9        4.78       -2.21     19.92 o 
  -6  11   9       30.60       35.41     19.92 o 
  -5  11   9        4.51        3.39     15.49 o 
  -4  11   9        7.61       31.72     11.66 o 
  -3  11   9     1047.11     1044.00     54.22 o 
  -2  11   9        2.12        5.53     10.95 o 
  -1  11   9        7.69       11.06     19.92 o 
   0  11   9     1196.14     1181.26     32.05 o 
   1  11   9       10.95       -4.43     15.49 o 
   2  11   9        7.66       26.55     17.70 o 
   3  11   9      838.87      803.29     39.83 o 
   4  11   9      212.70      183.67     24.34 o 
   5  11   9      329.04      345.21     30.98 o 
   6  11   9        5.80        8.85     22.13 o 
  -7  12   9      107.31      117.28     24.34 o 
  -6  12   9      351.86      316.45     28.77 o 
  -5  12   9       74.52       86.30     13.82 o 
  -4  12   9       12.24       11.51     11.66 o 
  -3  12   9        9.39       -5.90     11.66 o 
  -2  12   9      377.19      382.85     18.78 o 
  -1  12   9      521.88      536.63     21.91 o 
   0  12   9       93.07       88.40     13.23 o 
   1  12   9      611.65      589.33     40.94 o 
   2  12   9     1062.71     1152.92     48.68 o 
   3  12   9       23.36       37.62     19.92 o 
   4  12   9       51.08       61.96     22.13 o 
   5  12   9      610.82      597.48     37.62 o 
  -6  13   9       21.15       26.55     22.13 o 
  -5  13   9      136.57      123.92     24.34 o 
  -4  13   9       22.84       26.31     13.82 o 
  -3  13   9      101.99      109.99     14.80 o 
  -2  13   9        2.96        7.75     23.24 o 
  -1  13   9       42.31       61.11     28.77 o 
   0  13   9      657.27      682.04     25.78 o 
   1  13   9       28.22       28.77     12.23 o 
   2  13   9        4.20        2.21     19.92 o 
   3  13   9     1018.05     1035.64     48.68 o 
   4  13   9      497.09      526.67     35.41 o 
  -5  14   9       12.32       -4.43     22.13 o 
  -4  14   9      130.24      159.33     26.55 o 
  -3  14   9      277.34      273.61     21.02 o 
  -2  14   9       18.90        8.20     13.23 o 
  -1  14   9        2.28        1.69     13.23 o 
   0  14   9      243.56      243.25     17.94 o 
   1  14   9       26.44       19.92     22.13 o 
   2  14   9      311.93      287.68     28.77 o 
   3  14   9       74.33      121.71     26.55 o 
  -4  15   9      542.95      500.12     35.41 o 
  -3  15   9      100.42       75.24     24.34 o 
  -2  15   9       26.27       55.82     15.65 o 
  -1  15   9      220.93      252.03     27.66 o 
   0  15   9       42.97       68.81     15.65 o 
   1  15   9        0.36        6.64     22.13 o 
   2  15   9      298.75      323.08     30.98 o 
   3  15   9        3.50       48.68     26.55 o 
  -3  16   9       80.98      119.50     26.55 o 
  -2  16   9       33.97       22.13     22.13 o 
  -1  16   9        0.85        2.91     14.80 o 
   0  16   9      219.72      287.68     28.77 o 
  -2  17   9      145.60      168.18     28.77 o 
   0  17   9        6.52       33.19     22.13 o 
   2 -17  10       67.55       81.88     22.13 o 
  -1 -16  10       60.76       64.17     28.77 o 
   0 -16  10        5.41        4.43     26.55 o 
   1 -16  10       12.39        6.01     19.92 o 
   2 -16  10        7.18       -6.97     15.41 o 
   3 -16  10       13.70        7.19     15.41 o 
  -3 -15  10       41.76       28.77     26.55 o 
  -1 -15  10       81.54       75.24     26.55 o 
   0 -15  10       37.27       35.41     24.34 o 
   1 -15  10       21.56       20.80     15.41 o 
   2 -15  10       70.21       80.44     32.09 o 
   3 -15  10       30.75       50.18     22.13 o 
   4 -15  10       68.85       36.73     15.41 o 
  -4 -14  10       11.06       26.55     26.55 o 
  -3 -14  10       81.38       37.62     24.34 o 
  -2 -14  10      845.97      818.78     44.26 o 
  -1 -14  10      143.66      165.97     26.55 o 
   0 -14  10       55.47       49.91     13.82 o 
   1 -14  10      679.63      673.27     26.46 o 
   2 -14  10       21.89       25.57     13.82 o 
   3 -14  10        1.62       -3.20     13.82 o 
   4 -14  10      131.12      145.16     22.13 o 
   5 -14  10        1.29        0.70     14.80 o 
  -5 -13  10       19.16       30.98     26.55 o 
  -4 -13  10      358.73      367.34     33.19 o 
  -3 -13  10      201.59      252.27     28.77 o 
  -2 -13  10       32.48       24.34     22.13 o 
  -1 -13  10      199.68      190.31     26.55 o 
   0 -13  10       94.88       88.34     14.80 o 
   1 -13  10      134.47      133.45     19.92 o 
   2 -13  10      348.88      357.84     29.87 o 
   3 -13  10      377.50      401.93     19.51 o 
   4 -13  10      146.24      172.38     19.92 o 
   5 -13  10      297.18      305.96     18.58 o 
   6 -13  10      443.44      429.84     21.74 o 
  -6 -12  10       80.97       92.94     17.70 o 
  -5 -12  10       80.44       89.28     14.73 o 
  -4 -12  10       45.24       37.62     24.34 o 
  -3 -12  10       30.94       19.92     22.13 o 
  -2 -12  10      349.25      369.56     28.77 o 
  -1 -12  10       35.75       35.15     14.38 o 
   0 -12  10      487.00      502.04     30.98 o 
   1 -12  10      852.55      878.51     42.05 o 
   2 -12  10       52.31       61.36     13.23 o 
   3 -12  10       92.81       99.58     13.23 o 
   4 -12  10      493.57      489.12     21.08 o 
   5 -12  10      190.80      212.04     18.81 o 
   6 -12  10       16.75       14.02     13.82 o 
   7 -12  10       85.39      100.45     17.00 o 
  -6 -11  10      469.26      489.00     36.51 o 
  -5 -11  10      227.41      243.52     16.37 o 
  -4 -11  10        2.42       15.21     23.24 o 
  -3 -11  10       19.72       22.13     19.92 o 
  -2 -11  10       71.05       79.66     19.92 o 
  -1 -11  10        0.57        4.43     15.49 o 
   0 -11  10      393.74      380.18     17.00 o 
   1 -11  10        4.19       -3.48     10.62 o 
   2 -11  10       47.23       55.09     11.66 o 
   3 -11  10      765.46      683.63     35.41 o 
   4 -11  10      318.13      316.46     16.37 o 
   5 -11  10      284.27      270.18     16.37 o 
   6 -11  10      545.37      546.59     23.32 o 
   7 -11  10       24.63       18.69     13.82 o 
  -7 -10  10      177.74      181.18     22.13 o 
  -6 -10  10      204.81      219.05     34.30 o 
  -5 -10  10        1.81        2.77     11.39 o 
  -4 -10  10      821.68      774.72     23.91 o 
  -3 -10  10      885.36      858.53     24.89 o 
  -2 -10  10       64.77       84.08     11.66 o 
  -1 -10  10      364.79      391.68     22.13 o 
   0 -10  10      329.20      364.50     16.37 o 
   1 -10  10       80.54       87.29     14.38 o 
   2 -10  10        0.07      -10.21     11.06 o 
   3 -10  10      221.58      213.55     14.08 o 
   4 -10  10      296.47      260.10     14.80 o 
   5 -10  10       89.21       91.72     13.23 o 
   6 -10  10       84.29       81.83     17.70 o 
   7 -10  10      136.85      140.96     15.93 o 
   8 -10  10      279.91      279.57     20.16 o 
  -7  -9  10       41.34       51.78     14.73 o 
  -6  -9  10      565.86      526.11     22.33 o 
  -5  -9  10      263.23      261.12     15.93 o 
  -4  -9  10      199.15      206.20     17.70 o 
  -3  -9  10     1112.22      971.01     33.19 o 
  -2  -9  10      131.72      173.68     12.26 o 
  -1  -9  10      244.64      216.86     17.70 o 
   0  -9  10       33.99       38.08     10.08 o 
   1  -9  10     1795.52     1775.65     58.64 o 
   2  -9  10      593.93      568.72     19.51 o 
   3  -9  10       36.49       27.66     10.95 o 
   4  -9  10      643.55      602.47     21.08 o 
   5  -9  10       87.30       87.90     17.70 o 
   6  -9  10      743.32      719.72     34.30 o 
   7  -9  10       94.84       63.25     14.80 o 
   8  -9  10        4.50       -4.54     15.41 o 
  -8  -8  10        1.79      -26.55     26.55 o 
  -7  -8  10       27.54       24.23     13.38 o 
  -6  -8  10        1.32       18.81     11.39 o 
  -5  -8  10       15.98       25.67     11.05 o 
  -4  -8  10      133.46      119.50     11.05 o 
  -3  -8  10      603.06      593.79     40.94 o 
  -2  -8  10       25.06       32.29      6.57 o 
  -1  -8  10     3311.04     3223.51     98.47 o 
   0  -8  10       90.41       97.80     12.17 o 
   1  -8  10      185.10      211.06     13.28 o 
   2  -8  10      103.06      123.00     10.08 o 
   3  -8  10      708.75      753.92     33.19 o 
   4  -8  10      380.36      331.28     15.65 o 
   5  -8  10        2.15       14.90     11.66 o 
   6  -8  10       58.85       76.20     17.70 o 
   7  -8  10       13.79       20.41     14.38 o 
   8  -8  10       48.16       47.91     18.81 o 
  -8  -7  10       83.90       61.07     14.73 o 
  -7  -7  10       19.58       11.56     13.07 o 
  -6  -7  10      318.12      330.55     17.54 o 
  -5  -7  10        3.09       -9.38      9.38 o 
  -4  -7  10      427.66      417.15     28.77 o 
  -3  -7  10       55.13       67.89     14.38 o 
  -2  -7  10      482.33      448.18     17.21 o 
  -1  -7  10      202.11      186.64      9.00 o 
   0  -7  10      294.30      323.77     11.02 o 
   1  -7  10      240.11      205.07     19.92 o 
   2  -7  10       87.76      100.59     17.70 o 
   3  -7  10     1380.18     1362.36     58.64 o 
   4  -7  10      169.20      180.41     12.52 o 
   5  -7  10       85.06       83.85     11.66 o 
   6  -7  10       11.73       16.38     13.28 o 
   7  -7  10        1.52       -5.60     13.23 o 
   8  -7  10       43.54       36.84     15.41 o 
  -8  -6  10       38.12       57.88     15.49 o 
  -7  -6  10        6.91      -11.39     11.39 o 
  -6  -6  10       43.49       53.96     13.28 o 
  -5  -6  10       53.68       75.43     16.60 o 
  -4  -6  10       12.08       24.34     15.49 o 
  -3  -6  10        3.96        5.06      6.44 o 
  -2  -6  10      450.55      456.14     15.06 o 
  -1  -6  10      208.48      218.95     10.62 o 
   0  -6  10     1311.80     1203.55     22.40 o 
   1  -6  10       47.92       43.27      7.01 o 
   2  -6  10     2828.03     2643.07     55.53 o 
   3  -6  10      851.67      780.09     21.91 o 
   4  -6  10      795.01      702.64     21.91 o 
   5  -6  10        5.58       14.13     11.06 o 
   6  -6  10      494.19      462.04     19.51 o 
   7  -6  10      211.75      207.40     23.24 o 
   8  -6  10        8.95       12.05     13.82 o 
   9  -6  10       98.92      123.92     28.77 o 
  -8  -5  10       26.37       24.34     15.49 o 
  -7  -5  10      282.02      268.31     15.93 o 
  -6  -5  10      392.85      430.93     26.55 o 
  -5  -5  10        3.81        0.00     15.49 o 
  -4  -5  10      496.36      504.36     17.94 o 
  -3  -5  10       48.46       30.72      6.13 o 
  -2  -5  10     2117.56     2101.69     36.14 o 
  -1  -5  10      112.30      122.21      7.45 o 
   0  -5  10     1489.99     1540.42     27.17 o 
   1  -5  10        3.60       17.70     11.06 o 
   2  -5  10     4975.24     5005.37    117.28 o 
   3  -5  10      245.37      255.56     17.70 o 
   4  -5  10      568.60      609.90     19.51 o 
   5  -5  10     1289.20     1374.21     60.85 o 
   6  -5  10      174.47      186.30     13.82 o 
   7  -5  10      129.32      147.05     14.80 o 
   8  -5  10      535.14      527.11     23.91 o 
   9  -5  10       53.71       75.24     28.77 o 
  -8  -4  10      147.45      157.12     17.70 o 
  -7  -4  10      379.76      395.33     33.19 o 
  -6  -4  10      310.20      303.17     24.34 o 
  -5  -4  10     1055.35     1003.92     27.35 o 
  -4  -4  10      981.46      951.80     19.99 o 
  -3  -4  10        9.94       11.90      6.13 o 
  -2  -4  10      537.70      531.11     15.65 o 
  -1  -4  10     1241.81     1342.98     24.61 o 
   0  -4  10      153.51      180.40      7.45 o 
   1  -4  10      102.03      138.73      6.44 o 
   2  -4  10       25.93       39.88      5.06 o 
   3  -4  10      581.76      539.11     36.51 o 
   4  -4  10      404.79      368.34     14.80 o 
   5  -4  10       62.18       69.24     10.95 o 
   6  -4  10     1569.78     1565.84     64.17 o 
   7  -4  10       16.05        4.56     12.23 o 
   8  -4  10       85.99       86.30     24.34 o 
   9  -4  10       14.16       30.98     26.55 o 
  -8  -3  10        0.51      -13.28     13.28 o 
  -7  -3  10       13.51       13.28     13.28 o 
  -6  -3  10      508.70      520.04     20.34 o 
  -5  -3  10      230.94      252.70     13.23 o 
  -4  -3  10     1353.47     1299.62     25.10 o 
  -3  -3  10     1251.39     1175.92     22.93 o 
  -2  -3  10     2168.92     2175.44     37.01 o 
  -1  -3  10     1378.76     1305.48     33.41 o 
   0  -3  10     1507.24     1482.90     26.38 o 
   1  -3  10      897.65      936.43     18.28 o 
   2  -3  10      119.03      125.25      6.13 o 
   3  -3  10      719.51      840.82     17.80 o 
   4  -3  10        2.07       15.49      7.82 o 
   5  -3  10       50.73       45.22     10.08 o 
   6  -3  10       41.33        7.97     11.66 o 
   7  -3  10       66.25       58.03     13.82 o 
   8  -3  10      257.96      181.46     26.55 o 
   9  -3  10       11.85      -17.70     28.77 o 
  -9  -2  10      118.97      146.05     19.92 o 
  -8  -2  10        2.62        4.43     13.28 o 
  -6  -2  10       14.24       -4.43     13.28 o 
  -5  -2  10      159.66      166.87     15.34 o 
  -4  -2  10     1186.80     1271.46     24.68 o 
  -3  -2  10       11.43       17.39      5.45 o 
  -2  -2  10      546.25      471.76     12.42 o 
  -1  -2  10     2351.92     2229.58     45.30 o 
   0  -2  10       32.00       50.80      5.45 o 
   1  -2  10     2179.91     1924.83     32.78 o 
   2  -2  10     2043.76     1920.22     32.78 o 
   3  -2  10      603.20      516.16     13.69 o 
   4  -2  10        2.61       -5.86      5.86 o 
   5  -2  10     1109.33     1133.16     29.73 o 
   6  -2  10       84.80       56.45     11.66 o 
   7  -2  10      122.34      126.14     22.13 o 
   8  -2  10       39.73       24.34     24.34 o 
   9  -2  10        5.29       30.98     26.55 o 
  -9  -1  10       50.88       30.98     15.49 o 
  -8  -1  10       80.25       84.09     15.49 o 
  -7  -1  10       17.09       17.70     15.49 o 
  -6  -1  10       11.93       22.13     13.28 o 
  -5  -1  10       39.24       46.67     13.28 o 
  -4  -1  10       56.10       52.50      6.74 o 
  -3  -1  10      335.71      300.03     11.78 o 
  -2  -1  10      177.35      183.84     11.44 o 
  -1  -1  10      456.68      480.93     18.43 o 
   0  -1  10     1750.16     1823.41     31.45 o 
   1  -1  10     1059.38     1020.16     19.56 o 
   2  -1  10      117.32      101.06      6.74 o 
   3  -1  10     1106.41     1117.51     22.12 o 
   4  -1  10     2248.76     2231.63     38.74 o 
   5  -1  10      214.13      208.34     13.12 o 
   6  -1  10       48.32       36.80     18.81 o 
   7  -1  10      339.49      354.07     28.77 o 
   8  -1  10       12.97      -11.06     22.13 o 
   9  -1  10       35.38       35.41     28.77 o 
  -9   0  10      115.91      161.54     19.92 o 
  -7   0  10      134.66      108.43     17.70 o 
  -6   0  10      385.54      391.68     24.34 o 
  -5   0  10      121.46      128.62     17.70 o 
  -4   0  10       35.63       37.11      8.50 o 
  -3   0  10      403.58      448.01     16.37 o 
  -2   0  10        4.33        4.67     12.17 o 
  -1   0  10      278.20      237.61     10.08 o 
   0   0  10      214.25      208.37      8.78 o 
   1   0  10     1241.80     1244.37     22.93 o 
   2   0  10     1927.76     1906.10     33.22 o 
   3   0  10       41.51       25.38      6.74 o 
   4   0  10     1699.61     1803.59     37.57 o 
   5   0  10      312.61      393.03     29.41 o 
   6   0  10       30.28       41.65      9.31 o 
   7   0  10       24.47       -6.64     19.92 o 
   8   0  10      508.25      477.99     35.41 o 
   9   0  10      450.73      508.97     39.83 o 
  -9   1  10       20.57        6.64     15.49 o 
  -8   1  10      276.78      267.76     22.13 o 
  -7   1  10     1317.41     1429.54     48.68 o 
  -6   1  10       21.31       18.81      9.39 o 
  -5   1  10      321.82      300.71     13.23 o 
  -4   1  10      735.80      655.07     27.66 o 
  -3   1  10      444.32      410.57     15.65 o 
  -2   1  10       46.24       48.84     18.81 o 
  -1   1  10       70.20       71.87      7.75 o 
   0   1  10      145.95      140.96      8.50 o 
   1   1  10      522.24      469.26     14.58 o 
   2   1  10      452.15      489.50     15.41 o 
   3   1  10     1439.97     1365.08     49.10 o 
   4   1  10      662.19      610.11     16.61 o 
   5   1  10        4.10        6.64      7.67 o 
   6   1  10      384.34      437.21     35.41 o 
   7   1  10     1076.56     1009.09     48.68 o 
   8   1  10        4.58       30.98     24.34 o 
   9   1  10      131.38      104.01     30.98 o 
  -8   2  10      181.85      168.18     19.92 o 
  -7   2  10       52.78       24.34     15.49 o 
  -6   2  10      623.30      644.23     21.08 o 
  -5   2  10       38.26       32.09      9.39 o 
  -4   2  10      219.91      200.76     11.66 o 
  -3   2  10      206.24      170.47     14.38 o 
  -2   2  10       47.72       36.14      7.36 o 
  -1   2  10       47.46       90.27     13.28 o 
   0   2  10      295.64      256.18     11.66 o 
   1   2  10      211.82      158.46     10.08 o 
   2   2  10       77.83       80.45      6.44 o 
   3   2  10     2409.36     2357.29     53.60 o 
   4   2  10       41.26       44.37      9.39 o 
   5   2  10     1066.03     1096.63     58.64 o 
   6   2  10      379.87      394.87     40.94 o 
   7   2  10        0.73       -6.36     15.49 o 
   8   2  10      280.48      236.78     28.77 o 
   9   2  10      133.46      130.56     28.77 o 
  -9   3  10      224.88      254.48     24.34 o 
  -8   3  10       68.19       88.52     17.70 o 
  -7   3  10        3.16       11.23     12.17 o 
  -6   3  10        0.73        0.00     15.49 o 
  -5   3  10      289.67      295.15     14.38 o 
  -4   3  10     2923.49     2944.74     60.97 o 
  -3   3  10       97.20       88.13      8.50 o 
  -2   3  10     1754.40     1659.42     36.75 o 
  -1   3  10     2214.28     2104.26     44.58 o 
   0   3  10      125.83      125.06     16.60 o 
   1   3  10       87.21       77.58     13.28 o 
   2   3  10       85.20       59.77     12.00 o 
   3   3  10        1.01       13.67      6.74 o 
   4   3  10     1227.76     1273.25     26.38 o 
   5   3  10       62.30       70.35      9.31 o 
   6   3  10       16.70       19.47     11.66 o 
   7   3  10      738.57      767.42     68.60 o 
   8   3  10      211.82      230.46     18.58 o 
   9   3  10       29.25       50.90     26.55 o 
  -9   4  10        0.10       17.70     17.70 o 
  -8   4  10        2.19        2.21     15.49 o 
  -7   4  10       50.08       45.36     10.95 o 
  -6   4  10       83.75       89.10     12.17 o 
  -5   4  10      888.25      979.29     25.78 o 
  -4   4  10       52.50       49.55     10.08 o 
  -3   4  10     1330.67     1371.54     56.43 o 
  -2   4  10      863.36      835.17     40.94 o 
  -1   4  10      151.48      160.60     11.06 o 
   0   4  10     2706.68     2617.12     54.70 o 
   1   4  10     4033.24     3813.47    150.48 o 
   2   4  10       46.82       62.48      9.96 o 
   3   4  10     2024.18     2135.31     38.33 o 
   4   4  10     1679.28     1797.88     33.63 o 
   5   4  10        3.03        0.00     10.95 o 
   6   4  10       12.53       12.45     12.23 o 
   7   4  10      260.36      255.14     26.55 o 
   8   4  10       43.14       46.91     15.41 o 
   9   4  10      319.37      265.55     33.19 o 
  -9   5  10       65.23       99.58     19.92 o 
  -8   5  10        1.40       -4.43     15.49 o 
  -7   5  10       48.56       39.11     15.49 o 
  -6   5  10      186.94      198.56     14.38 o 
  -5   5  10      420.79      440.07     18.81 o 
  -4   5  10      267.88      242.45     13.23 o 
  -3   5  10      147.58      185.13     11.66 o 
  -2   5  10        5.08        5.53      7.82 o 
  -1   5  10     2146.54     2044.10     44.58 o 
   0   5  10      496.03      448.55     17.94 o 
   1   5  10     1095.84     1069.97     59.75 o 
   2   5  10     4705.42     4653.77     92.32 o 
   3   5  10      856.88      836.68     40.94 o 
   4   5  10        0.23       -2.21      7.67 o 
   5   5  10     1956.68     2130.03     49.27 o 
   6   5  10      526.91      543.73     23.32 o 
   7   5  10        8.20        0.49     13.82 o 
   8   5  10      255.44      279.51     28.77 o 
  -9   6  10       16.98        0.00     17.70 o 
  -8   6  10      268.09      277.73     40.94 o 
  -7   6  10      222.82      241.75     14.80 o 
  -6   6  10       90.93       89.49     11.66 o 
  -5   6  10      339.67      329.16     14.80 o 
  -4   6  10      199.10      173.51     14.38 o 
  -3   6  10      100.42       90.73     10.08 o 
  -2   6  10        1.28        6.04      8.50 o 
  -1   6  10       16.19       15.49      9.39 o 
   0   6  10        4.86       11.06      7.82 o 
   1   6  10     3373.22     3209.31    120.60 o 
   2   6  10      625.67      644.96     21.74 o 
   3   6  10      412.40      434.64     19.92 o 
   4   6  10     1072.11     1138.80     30.48 o 
   5   6  10      147.81      152.69     19.92 o 
   6   6  10       41.42       74.15     14.08 o 
   7   6  10      796.85      895.57     32.05 o 
   8   6  10      158.92      100.05     23.24 o 
  -9   7  10       10.34        2.21     17.70 o 
  -8   7  10      138.65      164.34     14.80 o 
  -7   7  10      214.97      217.12     14.80 o 
  -6   7  10      132.73      142.38     13.23 o 
  -5   7  10      281.66      273.82     16.60 o 
  -4   7  10       18.22       -0.68     10.08 o 
  -3   7  10      609.58      533.96     21.08 o 
  -2   7  10      616.08      577.05     21.08 o 
  -1   7  10       53.95       40.07      9.39 o 
   0   7  10     1463.81     1346.38     35.41 o 
   1   7  10      317.08      353.27     16.37 o 
   2   7  10        7.44       32.69     13.28 o 
   3   7  10      444.76      446.38     26.55 o 
   4   7  10        0.19       13.28     17.70 o 
   5   7  10      396.99      464.71     30.98 o 
   6   7  10      759.46      721.41     39.83 o 
   7   7  10        0.40       -8.85     19.92 o 
  -8   8  10        2.14       -9.96     12.52 o 
  -7   8  10      101.40      126.46     13.82 o 
  -6   8  10      163.70      192.15     14.80 o 
  -5   8  10       37.33       22.72     11.66 o 
  -4   8  10      440.26      452.97     19.51 o 
  -3   8  10      318.64      294.10     14.80 o 
  -2   8  10      625.18      564.43     20.34 o 
  -1   8  10     1963.38     1831.19     42.25 o 
   0   8  10      133.77      172.64     12.52 o 
   1   8  10        3.27        7.49     11.06 o 
   2   8  10      987.21      961.84     27.35 o 
   3   8  10      226.57      198.92     19.92 o 
   4   8  10      336.61      354.07     26.55 o 
   5   8  10        0.93       42.05     19.92 o 
   6   8  10       76.28       81.88     22.13 o 
   7   8  10      396.74      418.24     33.19 o 
  -8   9  10        3.62        8.85     19.92 o 
  -7   9  10       23.45       20.90     13.82 o 
  -6   9  10      104.07      130.86     13.82 o 
  -5   9  10      250.00      280.71     16.37 o 
  -4   9  10        4.30       -9.36     10.08 o 
  -3   9  10      361.48      376.45     16.60 o 
  -2   9  10      185.82      210.11     14.38 o 
  -1   9  10      345.32      340.02     16.37 o 
   0   9  10       58.03       30.98     11.06 o 
   1   9  10     1286.82     1338.21     34.32 o 
   2   9  10       60.78       80.95     15.49 o 
   3   9  10      148.56      179.25     22.13 o 
   4   9  10      582.06      604.12     35.41 o 
   5   9  10       23.83       28.77     19.92 o 
   6   9  10      362.27      453.65     33.19 o 
  -8  10  10        0.29       19.92     22.13 o 
  -7  10  10       10.24       19.42     14.38 o 
  -6  10  10        2.48        4.98     13.28 o 
  -5  10  10        2.27        4.56     12.23 o 
  -4  10  10       10.92        9.96     10.95 o 
  -3  10  10      107.22      135.65     13.23 o 
  -2  10  10      101.82      122.65     19.92 o 
  -1  10  10      657.07      654.46     23.47 o 
   0  10  10      436.76      429.86     18.78 o 
   1  10  10      719.11      691.54     24.22 o 
   2  10  10      150.30      198.18     14.80 o 
   3  10  10      634.95      564.29     33.19 o 
   4  10  10       45.57       42.05     19.92 o 
   5  10  10       55.05       55.32     22.13 o 
   6  10  10       63.99       57.54     24.34 o 
  -7  11  10      148.97      159.33     26.55 o 
  -6  11  10       18.73       28.52     13.82 o 
  -5  11  10      207.60      176.71     15.41 o 
  -4  11  10        1.31       -7.23     11.66 o 
  -3  11  10       93.97      109.55     14.08 o 
  -2  11  10      197.28      188.20     15.65 o 
  -1  11  10        1.18        2.21     10.95 o 
   0  11  10      435.08      412.47     19.51 o 
   1  11  10     1691.98     1617.05     39.88 o 
   2  11  10       88.09      117.28     22.13 o 
   3  11  10      164.17      223.50     26.55 o 
   4  11  10      740.38      796.65     42.05 o 
   5  11  10      581.24      643.96     39.83 o 
  -7  12  10       28.81       17.70     24.34 o 
  -6  12  10        2.09       17.70     22.13 o 
  -5  12  10       61.47       60.13     13.82 o 
  -4  12  10        3.88       -2.21     13.23 o 
  -3  12  10       19.32       14.38     12.52 o 
  -2  12  10      108.97       87.05     23.24 o 
  -1  12  10       28.75       61.11     13.23 o 
   0  12  10      232.13      270.26     17.21 o 
   1  12  10       40.03       33.19     13.23 o 
   2  12  10      343.96      440.37     30.98 o 
   3  12  10      677.79      730.26     42.05 o 
   4  12  10       77.28      130.56     24.34 o 
  -6  13  10       71.77      104.01     26.55 o 
  -5  13  10       37.63       59.75     24.34 o 
  -4  13  10       66.95      100.35     28.77 o 
  -3  13  10       90.60       88.03     19.92 o 
  -2  13  10       40.64       44.26     14.08 o 
  -1  13  10      112.62      109.39     33.19 o 
   0  13  10       81.20       62.04     14.08 o 
   1  13  10      131.64      163.76     24.34 o 
   2  13  10       22.57       39.83     22.13 o 
   3  13  10       22.41       26.55     24.34 o 
   4  13  10      189.31      238.99     28.77 o 
  -5  14  10      113.21      121.71     26.55 o 
  -4  14  10       41.59       55.32     24.34 o 
  -3  14  10      131.77      160.75     17.70 o 
  -2  14  10      453.59      502.33     23.47 o 
  -1  14  10      105.75      100.99     15.65 o 
   0  14  10       11.60       16.23     13.82 o 
   1  14  10      176.06      194.74     26.55 o 
   2  14  10        4.92       28.77     22.13 o 
   3  14  10      164.17      146.05     26.55 o 
  -4  15  10       47.81       73.03     24.34 o 
  -3  15  10       34.98       48.68     24.34 o 
  -2  15  10      143.40      133.96     17.21 o 
  -1  15  10      267.02      276.06     19.51 o 
   0  15  10      320.07      305.38     28.77 o 
   1  15  10       36.81       79.66     24.34 o 
   2  15  10      115.62      183.67     28.77 o 
  -2  16  10      341.56      365.13     33.19 o 
  -1  16  10       49.77       78.12     16.37 o 
   0  16  10      167.60      250.06     28.77 o 
   1 -16  11        1.13       -5.37     16.37 o 
   2 -16  11       95.11       90.73     22.13 o 
  -2 -15  11       73.61       44.26     28.77 o 
  -1 -15  11        3.02       -6.64     24.34 o 
   0 -15  11      637.56      562.08     37.62 o 
   1 -15  11      294.66      304.03     38.73 o 
   2 -15  11       18.69        8.08     15.41 o 
   3 -15  11       94.90       96.27     17.21 o 
   4 -15  11      195.17      185.29     18.58 o 
  -3 -14  11       20.33        4.43     24.34 o 
  -1 -14  11      197.38      216.86     28.77 o 
   0 -14  11      378.87      423.34     21.74 o 
   1 -14  11       95.13      120.49     16.37 o 
   2 -14  11      815.47      808.45     28.04 o 
   3 -14  11        7.31      -16.54     19.92 o 
   4 -14  11       94.41       85.64     16.37 o 
   5 -14  11      119.44      126.88     17.00 o 
  -4 -13  11       87.55      119.50     26.55 o 
  -3 -13  11       40.24       33.19     24.34 o 
  -1 -13  11       51.44       61.96     22.13 o 
   0 -13  11      474.68      518.39     22.65 o 
   1 -13  11      259.84      272.54     29.87 o 
   2 -13  11       15.24       11.59     13.23 o 
   3 -13  11      214.63      222.07     29.87 o 
   4 -13  11      572.17      572.62     24.22 o 
   5 -13  11       11.65       17.12     14.80 o 
   6 -13  11       32.38        8.85     24.34 o 
  -5 -12  11      173.50      185.88     28.77 o 
  -4 -12  11      121.26      121.71     26.55 o 
  -3 -12  11      496.70      539.95     35.41 o 
  -2 -12  11      427.64      542.16     33.19 o 
  -1 -12  11        7.06        8.46     13.23 o 
   0 -12  11        1.16       14.71     13.23 o 
   1 -12  11       84.28      129.38     14.80 o 
   2 -12  11      396.25      336.18     21.02 o 
   3 -12  11      545.55      506.77     40.94 o 
   4 -12  11        6.47       13.28     13.23 o 
   5 -12  11      153.79      148.30     16.37 o 
   6 -12  11      143.50      133.36     17.00 o 
  -6 -11  11      139.50      159.16     16.75 o 
  -5 -11  11       49.16       40.90     14.38 o 
  -4 -11  11      676.71      643.96     37.62 o 
  -3 -11  11      194.97      194.74     24.34 o 
  -2 -11  11      537.53      526.67     30.98 o 
  -1 -11  11      542.95      532.72     21.91 o 
   0 -11  11      211.86      229.43     14.80 o 
   1 -11  11      200.31      212.42     22.13 o 
   2 -11  11       82.33       83.50     13.23 o 
   3 -11  11        7.50        2.80     11.66 o 
   4 -11  11      121.45      106.96     14.08 o 
   5 -11  11        8.49       21.87     14.38 o 
   6 -11  11        8.20       -0.58     14.80 o 
   7 -11  11      154.60      163.25     17.94 o 
  -6 -10  11       96.70       83.70     14.73 o 
  -5 -10  11      274.11      272.51     16.37 o 
  -4 -10  11        1.01        1.48      9.90 o 
  -3 -10  11      520.34      528.88     30.98 o 
  -2 -10  11      671.62      650.59     33.19 o 
  -1 -10  11      104.65      110.65     13.23 o 
   0 -10  11      745.83      716.01     40.94 o 
   1 -10  11      969.43      945.52     60.85 o 
   2 -10  11       71.32       89.64     12.52 o 
   3 -10  11       35.11       43.96     11.66 o 
   4 -10  11      337.20      321.01     17.21 o 
   5 -10  11      122.20      125.18     14.80 o 
   6 -10  11       45.98       22.25     14.80 o 
   7 -10  11        7.04       22.79     15.41 o 
  -7  -9  11       32.20       36.18     13.64 o 
  -6  -9  11        3.87        8.61     13.07 o 
  -5  -9  11        9.72        0.55     11.39 o 
  -4  -9  11      286.59      276.58     25.45 o 
  -3  -9  11      572.78      584.19     46.47 o 
  -2  -9  11      195.81      178.15     14.08 o 
  -1  -9  11     1746.23     1785.37     41.44 o 
   0  -9  11     1126.20     1275.68     49.79 o 
   1  -9  11       74.74       67.95     10.95 o 
   2  -9  11      881.00      905.25     26.55 o 
   3  -9  11      380.14      395.03     17.21 o 
   4  -9  11      154.21      141.85     13.23 o 
   5  -9  11        8.13       14.02     11.66 o 
   6  -9  11      200.37      204.05     15.41 o 
   7  -9  11       13.42       -6.88     13.82 o 
   8  -9  11        6.18       12.72     15.41 o 
  -7  -8  11      192.11      197.75     16.37 o 
  -6  -8  11       13.53        6.64     11.39 o 
  -5  -8  11      108.51      110.46     12.69 o 
  -4  -8  11      249.46      277.05     15.49 o 
  -3  -8  11        1.05        0.18      9.00 o 
  -2  -8  11      477.69      450.41     13.94 o 
  -1  -8  11       85.18       98.59     10.95 o 
   0  -8  11      690.93      638.43     20.34 o 
   1  -8  11     3138.28     3082.52     69.71 o 
   2  -8  11      335.82      334.16     15.65 o 
   3  -8  11        8.33       12.09     10.08 o 
   4  -8  11     1027.24     1053.79     28.92 o 
   5  -8  11      178.57      161.73     13.82 o 
   6  -8  11        0.56        8.16     12.23 o 
   7  -8  11      227.58      263.78     18.58 o 
   8  -8  11       28.79       12.95     15.41 o 
  -7  -7  11       55.61       74.62     14.73 o 
  -6  -7  11      259.15      238.20     15.93 o 
  -5  -7  11      474.42      455.86     18.58 o 
  -4  -7  11       31.16       20.10      9.00 o 
  -3  -7  11      697.29      696.02     22.65 o 
  -2  -7  11       11.80       25.90      6.65 o 
  -1  -7  11       42.53       41.47      6.44 o 
   0  -7  11      304.40      306.05     11.02 o 
   1  -7  11      131.29      143.39     11.66 o 
   2  -7  11       81.72       60.10     14.38 o 
   3  -7  11      961.15      848.84     33.19 o 
   4  -7  11       28.58        6.98     10.08 o 
   5  -7  11      463.75      420.19     18.81 o 
   6  -7  11     1416.88     1446.43     69.71 o 
   7  -7  11       75.72       74.43     14.80 o 
   8  -7  11        7.80       -1.00     15.41 o 
  -8  -6  11       78.18       75.24     17.70 o 
  -7  -6  11      376.05      354.07     24.34 o 
  -6  -6  11      130.68      124.72     12.69 o 
  -5  -6  11       67.86       76.26     11.05 o 
  -4  -6  11      690.00      697.07     33.19 o 
  -3  -6  11        3.84        7.88      7.16 o 
  -2  -6  11     1236.62     1181.48     24.21 o 
  -1  -6  11      619.68      583.26     18.03 o 
   0  -6  11       13.16       13.49     11.00 o 
   1  -6  11       30.00       19.92     12.17 o 
   2  -6  11      595.94      589.96     19.51 o 
   3  -6  11      233.35      253.03     13.23 o 
   4  -6  11      630.24      668.95     34.30 o 
   5  -6  11      353.06      326.30     16.37 o 
   6  -6  11        2.94      -11.65     11.66 o 
   7  -6  11      123.30      133.63     15.41 o 
   8  -6  11      100.97      100.98     17.54 o 
  -8  -5  11       95.99       92.94     17.70 o 
  -7  -5  11       14.18        4.43     13.28 o 
  -6  -5  11      187.13      194.74     17.70 o 
  -5  -5  11      843.50      885.16     35.41 o 
  -4  -5  11      481.13      517.76     23.24 o 
  -3  -5  11      165.07      157.17      8.76 o 
  -2  -5  11     5766.09     5978.28     95.29 o 
  -1  -5  11      207.02      223.50      8.76 o 
   0  -5  11     1477.94     1456.93     26.26 o 
   1  -5  11     2320.83     2344.71     39.48 o 
   2  -5  11      494.51      482.58     17.21 o 
   3  -5  11       25.84       14.38     14.38 o 
   4  -5  11       11.12       22.30     12.17 o 
   5  -5  11       16.32        9.96     10.95 o 
   6  -5  11      203.79      171.12     18.81 o 
   7  -5  11       96.42       88.80     14.80 o 
   8  -5  11       46.94       30.98     24.34 o 
  -8  -4  11        5.52        6.64     13.28 o 
  -7  -4  11       68.87       61.96     15.49 o 
  -5  -4  11       22.34        7.83     10.08 o 
  -4  -4  11       13.42        8.85      7.16 o 
  -3  -4  11     2338.09     2371.28     42.47 o 
  -2  -4  11       92.33       80.64      7.45 o 
  -1  -4  11      711.52      724.43     16.06 o 
   0  -4  11     3338.59     3310.59     54.44 o 
   1  -4  11      200.06      234.33     19.35 o 
   2  -4  11      199.30      232.28      8.76 o 
   3  -4  11     3226.68     3164.97     65.66 o 
   4  -4  11      246.07      193.73     21.02 o 
   5  -4  11       54.82       40.72     13.28 o 
   6  -4  11       64.05       89.50     23.24 o 
   7  -4  11       51.93       65.52     14.80 o 
   8  -4  11      483.88      526.67     37.62 o 
   9  -4  11       22.70       22.13     28.77 o 
  -8  -3  11        0.27        2.21     15.49 o 
  -6  -3  11        7.39        0.00     13.28 o 
  -5  -3  11        7.60        6.64     13.28 o 
  -4  -3  11      814.38      902.29     19.91 o 
  -3  -3  11      432.21      456.69     41.53 o 
  -2  -3  11     2162.54     2016.73     35.24 o 
  -1  -3  11       13.45        6.09      8.48 o 
   0  -3  11      958.86      933.10     18.63 o 
   1  -3  11     1451.82     1388.56     25.10 o 
   2  -3  11      540.25      501.16     13.48 o 
   3  -3  11       27.80       23.81      6.13 o 
   4  -3  11      508.72      500.67     17.94 o 
   5  -3  11     1494.36     1415.91     35.18 o 
   6  -3  11        1.38        8.41     11.66 o 
   7  -3  11      132.90      108.46     15.41 o 
   8  -3  11      103.37       88.52     28.77 o 
   9  -3  11       65.24      104.01     28.77 o 
  -8  -2  11      171.83      183.67     19.92 o 
  -7  -2  11       12.98       26.55     15.49 o 
  -6  -2  11      126.89      117.28     17.70 o 
  -5  -2  11      710.86      727.02     22.65 o 
  -4  -2  11      680.53      710.04     21.74 o 
  -3  -2  11       83.05       82.70     16.60 o 
  -2  -2  11       94.98      105.48      9.00 o 
  -1  -2  11      112.99      125.97      9.95 o 
   0  -2  11     1358.80     1308.66     24.21 o 
   1  -2  11       36.06       30.49      5.66 o 
   2  -2  11      385.57      370.85     12.19 o 
   3  -2  11      979.10      953.96     19.99 o 
   4  -2  11      787.44      718.48     17.43 o 
   5  -2  11        0.65       -0.34     10.08 o 
   6  -2  11      874.67      881.38     30.98 o 
   7  -2  11      129.33      104.01     24.34 o 
   8  -2  11       50.25       22.13     24.34 o 
   9  -2  11       85.24      106.22     30.98 o 
  -7  -1  11      105.88      128.35     17.70 o 
  -6  -1  11      169.69      205.80     17.70 o 
  -5  -1  11       62.46       55.07     10.08 o 
  -4  -1  11      490.83      457.39     17.94 o 
  -3  -1  11     1562.53     1485.67     38.73 o 
  -2  -1  11       23.17       36.14      7.36 o 
  -1  -1  11      181.66      193.11     10.62 o 
   0  -1  11      302.24      257.70     23.24 o 
   1  -1  11      589.56      571.98     14.85 o 
   2  -1  11     1230.44     1154.19     32.11 o 
   3  -1  11       32.60       12.76      9.79 o 
   4  -1  11      223.70      207.94      9.74 o 
   5  -1  11      572.71      624.71     18.28 o 
   6  -1  11      264.23      276.88     21.02 o 
   7  -1  11       25.14       22.13     22.13 o 
   8  -1  11      119.61      104.01     26.55 o 
   9  -1  11        3.85        4.43     28.77 o 
  -9   0  11       71.89       79.66     17.70 o 
  -8   0  11        4.93        2.21     17.70 o 
  -7   0  11        7.66       15.49     15.49 o 
  -6   0  11      247.98      254.48     19.92 o 
  -5   0  11      832.56      869.88     24.89 o 
  -4   0  11      151.59      159.89     11.66 o 
  -3   0  11      219.25      203.80     11.66 o 
  -2   0  11     1401.09     1413.96     32.75 o 
  -1   0  11      180.53      199.74     19.92 o 
   0   0  11      112.55       95.57      8.50 o 
   1   0  11     1014.67      847.54     30.98 o 
   2   0  11      468.60      419.72     17.38 o 
   3   0  11     1897.42     1738.10     31.50 o 
   4   0  11       13.30        7.38      7.67 o 
   5   0  11        4.38       -1.63      8.45 o 
   6   0  11     1787.98     1835.39     53.11 o 
   7   0  11      407.92      343.00     28.77 o 
   8   0  11        2.22        6.64     24.34 o 
   9   0  11      260.93      212.44     33.19 o 
  -8   1  11        0.35       -8.85     17.70 o 
  -7   1  11      183.09      181.46     19.92 o 
  -6   1  11       50.18       59.75     10.95 o 
  -5   1  11       41.20       29.11     10.08 o 
  -4   1  11      868.28      867.88     24.22 o 
  -3   1  11     1123.70     1057.77     27.35 o 
  -2   1  11       22.80       30.98      7.82 o 
  -1   1  11     1249.45     1219.88     29.61 o 
   0   1  11     1545.04     1407.69     38.73 o 
   1   1  11       12.04       -2.46     12.17 o 
   2   1  11     1005.86      968.29     20.36 o 
   3   1  11     3563.86     3471.60    100.69 o 
   4   1  11        1.04        1.48      7.67 o 
   5   1  11      364.99      391.90     14.05 o 
   6   1  11       81.35       84.41     13.23 o 
   7   1  11       57.65       55.32     22.13 o 
   8   1  11      457.83      502.33     37.62 o 
   9   1  11       20.05       22.13     28.77 o 
  -8   2  11       81.14       86.30     19.92 o 
  -7   2  11       35.33       22.13     15.49 o 
  -6   2  11       50.67       33.19     10.95 o 
  -5   2  11      558.45      562.33     27.66 o 
  -4   2  11       98.63       74.78     10.08 o 
  -3   2  11      409.48      374.26     36.51 o 
  -2   2  11      524.34      479.10     17.21 o 
  -1   2  11      678.46      637.41     27.66 o 
   0   2  11      195.60      193.78     11.66 o 
   1   2  11     1363.47     1253.02     30.48 o 
   2   2  11      118.68      114.23     10.95 o 
   3   2  11     2245.05     2185.69    104.01 o 
   4   2  11      161.08      183.40     12.06 o 
   5   2  11      324.73      359.95     16.35 o 
   6   2  11      233.94      260.66     16.37 o 
   7   2  11       26.72       14.06     13.28 o 
   8   2  11       90.73      104.01     28.77 o 
   9   2  11        7.03        6.64     26.55 o 
  -9   3  11      159.33      154.90     22.13 o 
  -8   3  11        2.93        0.00     17.70 o 
  -7   3  11       84.12       84.09     17.70 o 
  -6   3  11        4.82        0.51     10.08 o 
  -5   3  11       57.30       46.88     11.06 o 
  -4   3  11      454.45      418.24     17.21 o 
  -3   3  11      393.03      359.71     17.70 o 
  -2   3  11       44.02       39.52      8.50 o 
  -1   3  11      324.21      287.84     21.02 o 
   0   3  11     2001.39     1818.58     79.66 o 
   1   3  11       17.24       11.47      8.50 o 
   2   3  11      164.22      184.34     12.52 o 
   3   3  11      830.04      876.40     26.60 o 
   4   3  11       18.76       13.28     28.77 o 
   5   3  11       21.53       23.60      8.94 o 
   6   3  11      150.92      211.68     26.55 o 
   7   3  11      107.15      118.32     15.41 o 
   8   3  11       30.18       42.05     26.55 o 
  -9   4  11      152.64      203.59     24.34 o 
  -8   4  11       22.53       19.92     17.70 o 
  -7   4  11      246.69      242.20     15.65 o 
  -6   4  11       84.66       79.67     11.66 o 
  -5   4  11       13.98        4.26     10.08 o 
  -4   4  11       56.33       55.75     10.08 o 
  -3   4  11        7.19        7.85      8.50 o 
  -2   4  11        3.38       14.89      8.50 o 
  -1   4  11      621.60      596.57     28.77 o 
   0   4  11      532.47      483.53     24.34 o 
   1   4  11     1234.93     1155.33     38.73 o 
   2   4  11     1640.85     1356.98     33.62 o 
   3   4  11       49.75       39.36     10.08 o 
   4   4  11       37.48       38.97     10.08 o 
   5   4  11     1001.16     1048.92     44.26 o 
   6   4  11      307.58      330.09     18.78 o 
   7   4  11      146.75      159.62     17.00 o 
   8   4  11      167.84      154.97     36.51 o 
  -9   5  11       70.79       66.39     19.92 o 
  -8   5  11       11.97       24.34     17.70 o 
  -7   5  11       21.25       37.91     11.66 o 
  -6   5  11       19.76       11.06     10.95 o 
  -5   5  11       60.80       65.15     11.66 o 
  -4   5  11      386.93      398.63     17.21 o 
  -3   5  11      175.73      164.31     11.66 o 
  -2   5  11       94.05       86.39     10.08 o 
  -1   5  11      174.04      129.28     19.92 o 
   0   5  11      707.68      669.54     28.77 o 
   1   5  11      360.76      359.68     15.65 o 
   2   5  11       91.22      101.79     10.95 o 
   3   5  11     1027.18     1090.28     30.48 o 
   4   5  11      251.28      253.07     14.80 o 
   5   5  11       43.52       75.24     19.92 o 
   6   5  11       47.61       48.68     19.92 o 
   7   5  11      266.05      256.70     26.55 o 
   8   5  11       10.91       -2.21     19.92 o 
  -9   6  11       17.77       39.83     19.92 o 
  -8   6  11        1.31       17.96     14.38 o 
  -7   6  11       52.73       57.61     13.23 o 
  -6   6  11      355.89      376.40     17.94 o 
  -5   6  11      196.73      200.77     13.82 o 
  -4   6  11      291.95      263.65     14.80 o 
  -3   6  11      467.66      448.14     18.78 o 
  -2   6  11        6.08        4.43      9.39 o 
  -1   6  11      846.19      809.11     30.98 o 
   0   6  11      218.36      180.49     34.30 o 
   1   6  11       19.31       62.04     10.95 o 
   2   6  11       27.15       37.28     10.08 o 
   3   6  11        0.70        0.85     11.06 o 
   4   6  11       16.69       16.75     10.62 o 
   5   6  11     1105.68     1265.78     50.90 o 
   6   6  11       56.67       66.39     22.13 o 
   7   6  11        8.11       35.41     22.13 o 
   8   6  11      480.45      739.11     44.26 o 
  -9   7  11        9.81       37.62     19.92 o 
  -8   7  11       49.87       72.83     14.80 o 
  -7   7  11      171.18      172.00     14.80 o 
  -6   7  11        0.93      -10.62     11.66 o 
  -5   7  11      591.88      599.02     22.65 o 
  -4   7  11      399.03      392.97     28.77 o 
  -3   7  11       12.48        4.43     10.08 o 
  -2   7  11     1107.58     1018.29     84.09 o 
  -1   7  11      614.84      547.06     21.08 o 
   0   7  11     1620.08     1516.66     36.75 o 
   1   7  11      211.57      204.45     14.08 o 
   2   7  11      962.49     1006.40     28.92 o 
   3   7  11      175.22      166.90     13.82 o 
   4   7  11      607.89      686.00     37.62 o 
   5   7  11      104.11      126.14     22.13 o 
   6   7  11        1.81       22.13     19.92 o 
   7   7  11      147.35      203.59     26.55 o 
  -8   8  11        0.44       15.49     14.08 o 
  -7   8  11        2.42        2.08     13.23 o 
  -6   8  11        2.25        0.30     11.66 o 
  -5   8  11        3.79       10.47     11.66 o 
  -4   8  11      188.53      208.69     16.60 o 
  -3   8  11     1081.56     1068.95     30.48 o 
  -2   8  11      170.06      167.77     14.38 o 
  -1   8  11      213.13      189.76     17.70 o 
   0   8  11       65.50       90.29     12.52 o 
   1   8  11     1403.44     1293.53     52.00 o 
   2   8  11       60.98       55.12     11.66 o 
   3   8  11      200.63      185.42     13.82 o 
   4   8  11     1132.30     1201.61     48.68 o 
   5   8  11        2.91       15.49     19.92 o 
   6   8  11       15.08       88.52     24.34 o 
   7   8  11       26.99       30.98     22.13 o 
  -8   9  11        8.11      -13.23     13.23 o 
  -7   9  11       75.53       82.31     14.80 o 
  -6   9  11        1.67       -2.90     12.23 o 
  -5   9  11       17.43       24.49     14.38 o 
  -4   9  11      142.43      155.72     26.55 o 
  -3   9  11      137.88      167.43     14.08 o 
  -2   9  11      860.85      782.67     25.78 o 
  -1   9  11     1171.24     1159.12     31.30 o 
   0   9  11       63.11       56.75     25.45 o 
   1   9  11      140.15      163.79     14.08 o 
   2   9  11      902.10      893.11     27.35 o 
   3   9  11      103.63       64.17     19.92 o 
   4   9  11        2.95       13.28     19.92 o 
   5   9  11      247.34      236.78     26.55 o 
   6   9  11      238.49      190.31     26.55 o 
  -7  10  11       74.39       66.84     15.41 o 
  -6  10  11       16.19       27.29     13.82 o 
  -5  10  11        5.65        3.04     12.23 o 
  -4  10  11      114.82       93.54     14.38 o 
  -3  10  11        7.78        1.77     11.66 o 
  -2  10  11      173.03      163.98     25.45 o 
  -1  10  11        6.84       -9.88     15.49 o 
   0  10  11      112.13      125.51     14.08 o 
   1  10  11      264.64      328.72     17.94 o 
   2  10  11       81.85       74.07     12.23 o 
   3  10  11      317.53      365.13     28.77 o 
   4  10  11      193.52      205.80     26.55 o 
   5  10  11      142.94      194.74     26.55 o 
  -7  11  11        0.91        2.21     22.13 o 
  -6  11  11      437.83      443.04     49.79 o 
  -5  11  11       24.24       11.06     13.23 o 
  -4  11  11       43.19       35.15     13.23 o 
  -3  11  11      185.42      173.72     15.65 o 
  -2  11  11      124.72      108.67     18.81 o 
  -1  11  11       32.40       55.19     13.23 o 
   0  11  11       29.27       27.60     13.23 o 
   1  11  11      192.54      192.88     22.13 o 
   2  11  11       68.32       77.45     22.13 o 
   3  11  11      320.45      455.86     33.19 o 
   4  11  11       33.06       26.55     22.13 o 
   5  11  11      343.92      466.92     35.41 o 
  -6  12  11       31.35       39.83     24.34 o 
  -5  12  11       41.34       31.80     15.49 o 
  -4  12  11      598.11      612.50     25.78 o 
  -3  12  11        1.07      -13.23     13.23 o 
  -2  12  11        6.58       20.44     13.23 o 
  -1  12  11       16.24       40.94     14.08 o 
   0  12  11      100.08      116.27     15.65 o 
   1  12  11      271.04      272.79     17.94 o 
   2  12  11       10.46        6.64     22.13 o 
   3  12  11      206.39      179.25     26.55 o 
   4  12  11      198.15      221.29     28.77 o 
  -5  13  11      153.87      141.63     26.55 o 
  -4  13  11        1.56        8.74     14.80 o 
  -3  13  11       10.13       36.57     14.80 o 
  -2  13  11      227.23      225.72     17.94 o 
  -1  13  11       57.76       46.47     19.92 o 
   0  13  11       45.51       55.32     14.80 o 
   1  13  11      314.14      303.17     28.77 o 
   2  13  11        0.16        6.64     22.13 o 
   3  13  11      109.20      177.03     26.55 o 
  -4  14  11      160.44      182.62     18.58 o 
  -3  14  11      107.08      116.59     33.19 o 
  -2  14  11       56.84       48.68     15.65 o 
  -1  14  11      510.99      517.08     48.68 o 
   0  14  11      176.96      185.34     19.92 o 
   1  14  11        6.22        4.43     22.13 o 
   2  14  11      115.44      115.07     26.55 o 
  -3  15  11      132.22      205.07     19.51 o 
  -2  15  11      261.43      304.05     21.08 o 
  -1  15  11       31.63       40.94     16.60 o 
   0  15  11        5.56       24.34     22.13 o 
   1  15  11      792.35      913.93     48.68 o 
  -2  16  11       35.05       33.19     22.13 o 
  -1  16  11       30.17       60.09     29.87 o 
  -1 -15  12      181.83      216.86     30.98 o 
   0 -15  12       95.93      121.71     28.77 o 
   1 -15  12      324.31      313.50     24.34 o 
   2 -15  12      210.74      192.78     25.45 o 
   3 -15  12       72.18       70.81     24.34 o 
  -2 -14  12       39.68       44.26     26.55 o 
  -1 -14  12       73.38      123.92     26.55 o 
   0 -14  12        4.59        4.43     24.34 o 
   1 -14  12        8.73        0.82     14.80 o 
   2 -14  12      102.83       87.32     16.37 o 
   3 -14  12      250.81      216.71     19.51 o 
   4 -14  12        3.18       -8.11     16.37 o 
  -4 -13  12       10.75       24.34     24.34 o 
  -3 -13  12       66.95       73.03     24.34 o 
  -2 -13  12        3.11       -6.64     24.34 o 
  -1 -13  12       27.38       44.26     22.13 o 
   0 -13  12       63.76       73.11     16.37 o 
   1 -13  12        3.03       11.06     14.08 o 
   2 -13  12       84.66       68.81     15.65 o 
   3 -13  12      277.50      292.75     19.51 o 
   4 -13  12        4.73        3.73     14.80 o 
   5 -13  12     1214.28     1257.59     57.54 o 
  -5 -12  12      128.42      134.99     28.77 o 
  -4 -12  12      490.93      469.14     35.41 o 
  -3 -12  12      144.55      141.63     24.34 o 
  -2 -12  12       53.97        4.43     22.13 o 
  -1 -12  12      477.02      513.39     33.19 o 
   0 -12  12        7.79       24.34     14.08 o 
   1 -12  12       12.41        2.86     26.55 o 
   2 -12  12       86.31      101.53     14.80 o 
   3 -12  12       11.14       14.38     14.08 o 
   4 -12  12       10.28       16.60     14.08 o 
   5 -12  12        0.88        4.67     13.82 o 
   6 -12  12        8.38      -12.72     15.41 o 
  -6 -11  12      237.37      258.38     18.81 o 
  -5 -11  12      115.47       88.52     26.55 o 
  -4 -11  12      160.38      141.63     24.34 o 
  -3 -11  12      166.28      205.80     24.34 o 
  -1 -11  12      215.09      200.57     15.65 o 
   0 -11  12      561.36      612.98     24.22 o 
   1 -11  12      226.00      239.56     16.37 o 
   2 -11  12      203.51      216.11     17.70 o 
   3 -11  12      721.89      722.09     25.04 o 
   4 -11  12      520.75      464.31     21.08 o 
   5 -11  12        4.71       -2.21     14.08 o 
   6 -11  12       22.67       20.91     23.24 o 
  -6 -10  12       10.42       12.66     13.07 o 
  -5 -10  12      116.85       93.32     13.28 o 
  -4 -10  12      299.42      337.17     25.45 o 
  -3 -10  12       17.52       -6.64     17.70 o 
  -1 -10  12      853.84      903.13     28.17 o 
   0 -10  12       24.86       41.00     19.92 o 
   1 -10  12      238.65      264.85     16.37 o 
   2 -10  12      704.20      750.97     25.04 o 
   3 -10  12       65.60       63.45     23.24 o 
   4 -10  12       48.41       47.56     13.23 o 
   5 -10  12      179.04      192.87     16.37 o 
   6 -10  12        3.87        9.08     14.80 o 
   7 -10  12       39.24       24.24     16.37 o 
  -6  -9  12        0.98       -2.58     13.07 o 
  -5  -9  12        3.24      -13.28     13.28 o 
  -4  -9  12        2.77        8.34      9.38 o 
  -3  -9  12        4.09        2.72     12.17 o 
  -2  -9  12      390.13      458.07     28.77 o 
  -1  -9  12      112.04      104.78     21.02 o 
   0  -9  12      140.94      115.11     12.52 o 
   1  -9  12      577.58      493.34     37.62 o 
   2  -9  12      371.17      354.29     17.21 o 
   3  -9  12      742.82      660.13     34.30 o 
   4  -9  12      492.65      492.97     23.24 o 
   5  -9  12        9.62       11.48     12.23 o 
   6  -9  12      143.69      156.24     16.37 o 
   7  -9  12      123.82      100.61     17.94 o 
  -7  -8  12       18.51       19.92     15.49 o 
  -6  -8  12      345.49      349.64     24.34 o 
  -5  -8  12      309.23      347.96     17.00 o 
  -4  -8  12       89.48       87.08     11.05 o 
  -3  -8  12      194.68      178.64     24.34 o 
  -2  -8  12       25.62       40.50     16.60 o 
  -1  -8  12       35.07       38.73     10.95 o 
   0  -8  12        1.13       -5.53     10.95 o 
   1  -8  12       23.44       44.56     10.95 o 
   2  -8  12      680.05      619.32     43.15 o 
   3  -8  12       56.21       67.95     12.52 o 
   4  -8  12      446.76      385.43     18.81 o 
   5  -8  12      610.37      560.12     22.65 o 
   6  -8  12      255.15      267.17     17.00 o 
   7  -8  12       83.20       84.09     16.37 o 
   8  -8  12      115.39      140.04     26.55 o 
  -7  -7  12      140.53      112.86     17.70 o 
  -6  -7  12       67.07       64.17     15.49 o 
  -5  -7  12      798.49      731.42     50.90 o 
  -4  -7  12      143.39      172.52     12.23 o 
  -3  -7  12       89.16       93.79     12.52 o 
  -2  -7  12       68.30       65.92      8.98 o 
  -1  -7  12     1274.04     1298.85     41.18 o 
   0  -7  12      261.78      277.94     14.08 o 
   1  -7  12       28.78       23.66     10.08 o 
   2  -7  12      511.16      499.21     18.78 o 
   3  -7  12       48.29       50.27     10.95 o 
   4  -7  12     1165.91     1150.50     32.09 o 
   5  -7  12      132.29      121.37     14.80 o 
   6  -7  12        1.30        7.42     13.28 o 
   7  -7  12      227.84      233.02     17.94 o 
   8  -7  12       43.04       57.22     17.00 o 
  -7  -6  12       37.20       33.19     15.49 o 
  -6  -6  12       94.44       81.88     15.49 o 
  -5  -6  12      366.80      373.98     22.13 o 
  -4  -6  12       36.23       44.03     10.08 o 
  -3  -6  12     2518.98     2588.57     45.09 o 
  -2  -6  12       32.13       64.69      9.38 o 
  -1  -6  12       86.65      104.96      7.66 o 
   0  -6  12      491.35      546.26     14.64 o 
   1  -6  12      256.78      289.91     14.08 o 
   2  -6  12      136.38      124.54     11.66 o 
   3  -6  12       29.54       38.64     10.08 o 
   4  -6  12       54.58       74.29     15.49 o 
   5  -6  12        8.94       16.82     13.28 o 
   6  -6  12       48.62       46.34     13.23 o 
   7  -6  12       66.22       61.10     19.92 o 
   8  -6  12      195.21      181.85     18.58 o 
  -7  -5  12       18.12        4.43     15.49 o 
  -6  -5  12      249.05      243.42     19.92 o 
  -5  -5  12        4.13        4.43     13.28 o 
  -4  -5  12      227.39      230.14     17.70 o 
  -3  -5  12       64.00       58.85     10.22 o 
  -2  -5  12       40.79       39.83     11.06 o 
  -1  -5  12      411.71      373.46     13.96 o 
   0  -5  12      281.95      290.71     16.36 o 
   1  -5  12     1520.96     1551.24     40.68 o 
   2  -5  12      869.13      921.05     24.22 o 
   3  -5  12       94.78       63.84     10.08 o 
   4  -5  12       16.16       34.30     10.95 o 
   5  -5  12       37.83       59.05     16.60 o 
   6  -5  12       30.37       49.73     13.23 o 
   7  -5  12      445.70      410.50     21.08 o 
   8  -5  12        4.25        4.43     24.34 o 
  -8  -4  12       17.10        0.00     15.49 o 
  -7  -4  12       14.20       11.06     13.28 o 
  -6  -4  12       17.76        2.21     15.49 o 
  -5  -4  12       52.93       30.98     15.49 o 
  -4  -4  12      636.33      629.95     42.05 o 
  -3  -4  12       41.80       71.58      9.00 o 
  -2  -4  12      655.72      575.00     24.34 o 
  -1  -4  12       74.86       61.73      6.98 o 
   0  -4  12     2233.18     2101.75     36.52 o 
   1  -4  12      820.05      739.21     16.82 o 
   2  -4  12      415.70      352.20     15.65 o 
   3  -4  12       81.89       90.02     10.08 o 
   4  -4  12      815.67      766.08     23.47 o 
   5  -4  12       62.16       59.98     15.49 o 
   6  -4  12        6.74        9.63     13.23 o 
   7  -4  12      176.17      196.02     30.98 o 
   8  -4  12      166.40      208.01     28.77 o 
  -8  -3  12      105.59      121.71     17.70 o 
  -6  -3  12      156.00      190.31     19.92 o 
  -5  -3  12      108.92      112.86     15.49 o 
  -4  -3  12     1548.67     1524.30     35.89 o 
  -3  -3  12        2.84        4.43      8.50 o 
  -2  -3  12     2557.42     2520.97     53.13 o 
  -1  -3  12       57.21       53.11     11.06 o 
   0  -3  12     3656.36     3718.78     61.24 o 
   1  -3  12        2.68       12.17      5.66 o 
   2  -3  12      773.97      824.63     18.28 o 
   3  -3  12     1059.87     1057.54     27.35 o 
   4  -3  12      179.09      175.80     13.23 o 
   5  -3  12      587.99      588.38     22.65 o 
   6  -3  12      524.66      508.39     28.77 o 
   7  -3  12        4.18      -13.82     13.82 o 
   8  -3  12      242.15      212.44     30.98 o 
  -8  -2  12      167.77      154.90     19.92 o 
  -7  -2  12      236.88      285.46     24.34 o 
  -6  -2  12      379.06      373.98     24.34 o 
  -5  -2  12        4.04       -1.11     16.60 o 
  -4  -2  12      195.40      211.77     14.38 o 
  -3  -2  12      266.83      304.47     13.82 o 
  -2  -2  12       16.36       12.88      8.50 o 
  -1  -2  12      201.20      214.13     12.23 o 
   0  -2  12      294.95      270.96     37.62 o 
   1  -2  12      557.77      474.38     12.65 o 
   2  -2  12      215.08      196.32     11.85 o 
   3  -2  12      337.19      355.65     11.88 o 
   4  -2  12     2821.28     2813.36     61.96 o 
   5  -2  12       18.45        6.64     13.28 o 
   6  -2  12      108.79      121.46     22.13 o 
   7  -2  12      192.73      192.52     26.55 o 
   8  -2  12      103.69      115.07     28.77 o 
  -7  -1  12      253.55      236.78     22.13 o 
  -6  -1  12      843.93      820.99     35.41 o 
  -5  -1  12      473.21      504.04     19.51 o 
  -4  -1  12     1471.76     1501.83     35.18 o 
  -3  -1  12      587.37      530.99     36.51 o 
  -2  -1  12      988.79      941.36     24.89 o 
  -1  -1  12      251.28      241.79     14.38 o 
   0  -1  12      189.65      197.63     11.66 o 
   1  -1  12      456.53      530.40     23.24 o 
   2  -1  12      164.10      109.70      8.29 o 
   3  -1  12        9.01       12.00      8.13 o 
   4  -1  12       38.60       30.11      8.03 o 
   5  -1  12        7.26       19.03     13.28 o 
   6  -1  12      412.27      402.16     19.51 o 
   7  -1  12        2.06        6.64     22.13 o 
   8  -1  12       42.47       39.83     28.77 o 
  -8   0  12       43.26       64.17     19.92 o 
  -7   0  12       84.39       99.58     17.70 o 
  -6   0  12      455.57      502.33     28.77 o 
  -5   0  12       43.59       27.41     10.08 o 
  -4   0  12      308.58      277.12     13.82 o 
  -3   0  12      814.95      737.23     22.65 o 
  -2   0  12       40.81       39.04      9.96 o 
  -1   0  12     1606.45     1432.91     33.62 o 
   0   0  12      681.86      615.53     20.16 o 
   1   0  12      669.27      614.07     23.24 o 
   2   0  12      230.04      156.16     11.66 o 
   3   0  12      352.46      331.36     11.88 o 
   4   0  12       52.42       45.79      8.45 o 
   5   0  12       44.89       32.69      9.74 o 
   6   0  12       17.16        2.21     12.52 o 
   7   0  12       64.24       97.37     24.34 o 
   8   0  12       96.04      110.65     28.77 o 
  -8   1  12       11.87       -4.43     17.70 o 
  -7   1  12        3.43       -8.85     15.49 o 
  -6   1  12       51.39       56.78     17.70 o 
  -5   1  12      135.11      131.83     14.38 o 
  -4   1  12       46.58       49.98     10.08 o 
  -3   1  12      442.96      417.14     17.21 o 
  -2   1  12     1009.97     1028.19     27.35 o 
  -1   1  12      469.83      412.57     17.00 o 
   0   1  12      301.74      260.54     19.92 o 
   1   1  12      993.44      975.22     35.41 o 
   2   1  12     1257.93     1148.77     29.73 o 
   3   1  12      165.86      139.41     15.49 o 
   4   1  12      141.84      123.92     17.70 o 
   5   1  12      106.03      102.01     11.02 o 
   6   1  12       52.67       68.60     22.13 o 
   7   1  12        7.91       13.28     22.13 o 
   8   1  12      235.54      261.12     33.19 o 
  -8   2  12      126.15       97.37     19.92 o 
  -7   2  12       16.65       17.70     15.49 o 
  -6   2  12       16.26       13.28     10.95 o 
  -5   2  12       77.75       78.83     12.17 o 
  -4   2  12       67.71       69.01     10.08 o 
  -3   2  12       76.55       73.96     10.08 o 
  -2   2  12        1.40        2.21      7.82 o 
  -1   2  12      812.24      797.90     23.32 o 
   0   2  12     1204.54     1267.49     48.68 o 
   1   2  12       63.55       42.39      9.39 o 
   2   2  12     2138.05     2117.17     46.14 o 
   3   2  12      405.77      431.93     17.21 o 
   4   2  12        1.59        2.38     12.17 o 
   5   2  12        6.46       16.38     11.66 o 
   6   2  12      781.83      816.59     29.73 o 
   7   2  12      378.63      398.32     33.19 o 
   8   2  12      286.05      278.83     33.19 o 
  -8   3  12       25.27        4.43     17.70 o 
  -7   3  12       76.09       61.96     17.70 o 
  -6   3  12       88.81      105.73     35.41 o 
  -5   3  12      212.36      196.80     17.70 o 
  -4   3  12        3.28       11.92     10.08 o 
  -3   3  12       27.77       25.45      9.39 o 
  -2   3  12       38.47       29.79     15.49 o 
  -1   3  12       41.35       54.41     10.08 o 
   0   3  12       23.02       27.66      9.39 o 
   1   3  12     1739.62     1585.99     36.75 o 
   2   3  12      414.30      417.86     43.15 o 
   3   3  12        1.69        8.68     30.98 o 
   4   3  12     1266.82     1395.26     35.99 o 
   5   3  12      947.27     1053.20     35.41 o 
   6   3  12       29.39       39.83     19.92 o 
   7   3  12      685.46      865.25     44.26 o 
  -8   4  12      157.91      201.37     22.13 o 
  -7   4  12        4.00       18.81     14.38 o 
  -6   4  12      165.75      181.40     16.60 o 
  -5   4  12       80.29       98.16     11.66 o 
  -4   4  12        1.12      -10.08     10.08 o 
  -3   4  12        8.45       18.21     10.08 o 
  -2   4  12      141.22      105.22     10.95 o 
  -1   4  12        6.02        1.81      8.50 o 
   0   4  12        2.65        0.00     15.49 o 
   1   4  12     1316.87     1288.01     32.86 o 
   2   4  12       21.41       28.26     10.08 o 
   3   4  12      852.76      807.07     25.78 o 
   4   4  12       72.31       58.21     11.66 o 
   5   4  12        6.66       22.13     17.70 o 
   6   4  12      730.63      838.69     44.26 o 
   7   4  12       64.36       73.03     22.13 o 
  -8   5  12        4.83       -4.43     17.70 o 
  -7   5  12       49.25       67.77     13.82 o 
  -6   5  12      834.45      856.02     27.35 o 
  -5   5  12        2.01       -2.53     10.62 o 
  -4   5  12      443.41      367.19     17.70 o 
  -3   5  12      659.16      640.54     21.74 o 
  -2   5  12       15.10        0.00      9.39 o 
  -1   5  12      354.12      283.62     18.81 o 
   0   5  12        9.12       22.13      9.39 o 
   1   5  12       21.17       27.66     14.38 o 
   2   5  12      279.61      263.27     14.80 o 
   3   5  12       19.27       29.40     11.06 o 
   4   5  12       96.09      119.60     14.38 o 
   5   5  12      301.29      285.46     26.55 o 
   6   5  12      220.06      289.89     28.77 o 
   7   5  12        1.44       17.70     22.13 o 
  -8   6  12        8.34       26.55     17.70 o 
  -7   6  12      277.67      297.39     28.77 o 
  -6   6  12       99.62      116.06     13.23 o 
  -5   6  12      336.42      333.54     16.37 o 
  -4   6  12      218.88      211.22     14.80 o 
  -3   6  12      220.75      232.76     33.19 o 
  -2   6  12     1009.40     1006.33     28.92 o 
  -1   6  12     1766.03     1646.40     55.32 o 
   0   6  12        1.66       11.58     10.08 o 
   1   6  12     2105.83     2002.00     55.32 o 
   2   6  12      342.01      319.48     16.37 o 
   3   6  12       75.13       82.16     12.23 o 
   4   6  12       33.82       44.26     12.23 o 
   5   6  12      114.32      146.05     22.13 o 
   6   6  12      272.50      254.48     26.55 o 
   7   6  12      162.87      146.05     24.34 o 
  -8   7  12       89.11       93.57     16.37 o 
  -7   7  12      290.47      285.81     26.55 o 
  -6   7  12      104.53       78.70     13.23 o 
  -5   7  12       97.60      105.78     13.23 o 
  -4   7  12       31.17       40.27     11.66 o 
  -3   7  12      632.52      646.07     25.45 o 
  -2   7  12      343.22      361.58     18.81 o 
  -1   7  12      792.33      783.43     25.04 o 
   0   7  12     2432.45     2313.59     51.64 o 
   1   7  12      405.97      347.13     37.62 o 
   2   7  12       17.45       18.15     23.24 o 
   3   7  12     1703.01     1655.30     40.68 o 
   4   7  12      254.10      300.96     26.55 o 
   5   7  12       36.63       48.68     22.13 o 
   6   7  12      492.00      546.59     35.41 o 
   7   7  12       32.34       44.26     22.13 o 
  -8   8  12       33.13       38.55     14.80 o 
  -7   8  12       46.37       48.91     15.41 o 
  -6   8  12       42.17       26.29     13.23 o 
  -5   8  12       92.45      107.78     14.80 o 
  -4   8  12       11.43        6.93     11.66 o 
  -3   8  12       22.47       30.83     11.66 o 
  -2   8  12       81.15       73.98     12.52 o 
  -1   8  12      871.57      809.92     37.62 o 
   0   8  12       33.40       26.41     11.66 o 
   1   8  12      664.25      654.71     24.22 o 
   2   8  12      397.27      410.47     29.87 o 
   3   8  12      121.15      160.73     14.38 o 
   4   8  12      313.76      376.19     30.98 o 
   5   8  12      644.66      767.88     42.05 o 
   6   8  12       42.36       15.49     22.13 o 
  -8   9  12        6.90       -6.64     19.92 o 
  -7   9  12       69.64       63.08     15.41 o 
  -6   9  12        7.54        2.34     13.23 o 
  -5   9  12      178.64      178.77     16.37 o 
  -4   9  12      154.31      142.05     14.80 o 
  -3   9  12        3.89       -5.61     17.70 o 
  -2   9  12     1153.65     1084.36     31.30 o 
  -1   9  12      480.65      513.75     67.49 o 
   0   9  12       22.02       27.66     21.02 o 
   1   9  12       31.13       42.05     12.52 o 
   2   9  12       59.23       69.87     23.24 o 
   3   9  12      685.65      772.30     42.05 o 
   4   9  12      284.05      303.17     28.77 o 
   5   9  12        0.80        6.64     22.13 o 
   6   9  12        8.87       11.06     24.34 o 
  -7  10  12       44.02       59.64     15.41 o 
  -6  10  12       65.85       87.40     15.41 o 
  -5  10  12      129.90      126.36     15.41 o 
  -4  10  12      292.40      255.23     17.94 o 
  -3  10  12      649.66      537.74     30.98 o 
  -2  10  12       74.40       69.53     18.81 o 
  -1  10  12        0.06        8.85     12.52 o 
   0  10  12      531.00      503.46     21.91 o 
   1  10  12      256.74      270.83     17.94 o 
   2  10  12      205.75      228.94     16.37 o 
   3  10  12       48.24       61.96     22.13 o 
   4  10  12        1.66        6.64     22.13 o 
   5  10  12      405.59      329.72     30.98 o 
  -6  11  12        0.82        6.52     18.81 o 
  -5  11  12      143.59      171.63     17.00 o 
  -4  11  12       20.28       23.60     16.60 o 
  -3  11  12      385.67      403.93     20.34 o 
  -2  11  12       22.63       15.10     13.23 o 
  -1  11  12      290.53      278.98     18.78 o 
   0  11  12       45.01       46.08     13.23 o 
   1  11  12        1.54        9.11     13.23 o 
   2  11  12      250.35      236.78     26.55 o 
   3  11  12      145.46      196.95     26.55 o 
   4  11  12      178.97      221.29     28.77 o 
  -6  12  12        6.04       -8.85     19.92 o 
  -5  12  12       13.93       27.44     15.41 o 
  -4  12  12       81.71      108.19     16.37 o 
  -3  12  12      305.84      306.66     19.51 o 
  -2  12  12       16.76       15.49     14.08 o 
  -1  12  12      670.54      715.93     28.77 o 
   0  12  12      143.17      144.62     16.37 o 
   1  12  12       67.31       66.85     32.09 o 
   2  12  12       27.03       55.32     22.13 o 
   3  12  12      163.54      216.86     28.77 o 
  -5  13  12       30.68       50.90     19.92 o 
  -4  13  12       68.43       72.88     16.37 o 
  -3  13  12        2.87       -1.16     14.80 o 
  -2  13  12      203.76      193.97     17.94 o 
  -1  13  12      632.10      674.48     28.92 o 
   0  13  12        1.21       20.73     14.80 o 
   1  13  12      337.54      416.03     33.19 o 
   2  13  12      374.00      431.52     33.19 o 
  -4  14  12        1.30       -4.43     19.92 o 
  -3  14  12        1.29       11.28     16.37 o 
  -2  14  12       34.38       83.57     18.81 o 
  -1  14  12        1.83       33.19     15.65 o 
   0  14  12      286.89      298.33     20.34 o 
   1  14  12      176.93      216.86     28.77 o 
  -3  15  12       39.01       15.49     22.13 o 
  -2  15  12        0.29      -11.06     22.13 o 
  -1  15  12       30.72       73.06     17.21 o 
   1 -15  13       28.43       28.77     24.34 o 
   2 -15  13        1.46       -8.85     22.13 o 
  -2 -14  13        5.36       -6.64     24.34 o 
  -1 -14  13        3.68       -4.43     24.34 o 
   0 -14  13       55.35       73.03     24.34 o 
   1 -14  13       88.96       76.16     17.21 o 
   2 -14  13       25.37        3.32     15.65 o 
   3 -14  13       10.52       13.70     16.37 o 
  -2 -13  13      506.19      531.10     37.62 o 
  -1 -13  13      101.44      110.65     24.34 o 
   0 -13  13       73.51       69.55     16.37 o 
   1 -13  13      223.72      213.42     21.02 o 
   2 -13  13       52.38       55.82     15.65 o 
   3 -13  13       30.16       34.30     15.65 o 
   4 -13  13        1.22        7.75     15.65 o 
  -4 -12  13      103.25       88.52     24.34 o 
  -2 -12  13      243.56      252.27     26.55 o 
  -1 -12  13      257.61      289.89     26.55 o 
   0 -12  13      822.18      849.47     39.83 o 
   1 -12  13       59.79       33.31     14.80 o 
   2 -12  13      222.66      233.51     18.78 o 
   3 -12  13      233.24      226.95     21.02 o 
   4 -12  13        5.85       18.29     14.80 o 
   5 -12  13        7.78       -7.75     15.65 o 
  -5 -11  13       48.53       70.81     24.34 o 
  -4 -11  13        0.59        0.00     22.13 o 
  -3 -11  13        1.68       11.06     19.92 o 
  -2 -11  13      421.18      444.79     30.98 o 
  -1 -11  13       91.56       96.31     17.70 o 
   0 -11  13        3.02      -14.08     14.08 o 
   1 -11  13      401.38      439.98     48.68 o 
   2 -11  13      462.03      489.14     21.91 o 
   3 -11  13       32.23       47.58     14.08 o 
   4 -11  13      170.04      158.28     18.81 o 
   5 -11  13      100.33       75.30     15.65 o 
   6 -11  13       32.52       25.92     16.37 o 
  -6 -10  13       94.92      101.79     17.70 o 
  -5 -10  13      205.49      233.60     25.45 o 
  -4 -10  13       79.10      126.14     22.13 o 
  -3 -10  13        0.34      -11.06     17.70 o 
  -2 -10  13        9.73       26.55     19.92 o 
  -1 -10  13       82.68       92.06     17.70 o 
   0 -10  13      319.77      316.01     17.94 o 
   1 -10  13      462.95      479.57     40.94 o 
   2 -10  13      136.02      152.28     14.80 o 
   3 -10  13      563.76      546.36     47.58 o 
   4 -10  13       70.09       77.51     14.08 o 
   5 -10  13       64.88       72.38     15.65 o 
   6 -10  13      219.50      215.02     18.78 o 
  -6  -9  13      181.66      214.65     22.13 o 
  -5  -9  13       57.55       46.47     15.49 o 
  -4  -9  13      474.70      414.24     18.58 o 
  -3  -9  13      186.41      219.08     24.34 o 
  -2  -9  13        0.63       16.79     15.49 o 
  -1  -9  13      302.31      315.57     27.66 o 
   0  -9  13       84.51       84.84     13.23 o 
   1  -9  13      428.04      431.52     19.51 o 
   2  -9  13       72.81       58.96     13.23 o 
   3  -9  13       10.27       28.77     12.52 o 
   4  -9  13       58.24       57.62     14.08 o 
   5  -9  13      366.57      361.79     36.51 o 
   6  -9  13      155.70      150.61     17.21 o 
   7  -9  13       34.85       48.08     18.81 o 
  -6  -8  13       20.64       22.13     15.49 o 
  -5  -8  13      188.70      177.03     17.70 o 
  -4  -8  13      172.63      186.55     13.82 o 
  -3  -8  13      100.81       89.98     11.05 o 
  -2  -8  13      793.76      775.40     26.46 o 
  -1  -8  13      236.43      303.65     18.81 o 
   0  -8  13       25.71       23.46     11.66 o 
   1  -8  13       13.41       14.02     11.66 o 
   2  -8  13      108.74      118.18     13.23 o 
   3  -8  13        8.10       -2.95     11.66 o 
   4  -8  13        7.25      -11.06     15.49 o 
   5  -8  13       50.84       39.18     13.23 o 
   6  -8  13      171.45      146.52     17.70 o 
   7  -8  13      292.12      282.17     20.16 o 
  -6  -7  13       45.90       59.75     15.49 o 
  -5  -7  13      270.56      294.32     22.13 o 
  -3  -7  13      564.62      650.49     25.45 o 
  -2  -7  13      597.32      673.47     24.69 o 
  -1  -7  13        4.04        1.19      9.15 o 
   0  -7  13     1005.87     1032.71     28.92 o 
   1  -7  13       24.28       63.40     18.81 o 
   2  -7  13      103.83       92.17     12.52 o 
   3  -7  13       11.97       10.18     13.28 o 
   4  -7  13       23.38       38.73     14.38 o 
   5  -7  13      125.15      111.02     34.30 o 
   6  -7  13       24.88       17.12     14.80 o 
   7  -7  13      145.41      143.53     24.34 o 
   8  -7  13       37.65       22.13     24.34 o 
  -7  -6  13       36.83       44.26     15.49 o 
  -6  -6  13       62.75       92.94     17.70 o 
  -4  -6  13      105.66      121.71     15.49 o 
  -3  -6  13        1.52       -9.00      9.00 o 
  -2  -6  13      879.54      832.05     33.19 o 
  -1  -6  13     1892.85     1889.09     33.96 o 
   0  -6  13      369.78      366.58     16.37 o 
   1  -6  13       10.53       21.62     10.08 o 
   2  -6  13     1211.43     1211.94     39.83 o 
   3  -6  13       63.95       78.43     11.66 o 
   4  -6  13       29.41       23.24     16.60 o 
   5  -6  13      387.52      398.63     18.78 o 
   6  -6  13        0.01      -14.08     14.08 o 
   7  -6  13      109.64      142.45     17.94 o 
   8  -6  13       31.67       30.61     18.58 o 
  -7  -5  13      138.50      163.76     19.92 o 
  -5  -5  13      378.12      365.13     24.34 o 
  -4  -5  13       31.27       46.47     13.28 o 
  -3  -5  13      121.92      106.88     12.23 o 
  -2  -5  13        0.38       -5.53      9.00 o 
  -1  -5  13        2.78       -9.46      9.96 o 
   0  -5  13      298.00      300.45     21.50 o 
   1  -5  13      436.68      399.06     16.37 o 
   2  -5  13        2.57       -4.43      9.39 o 
   3  -5  13     1133.12     1050.37     28.92 o 
   4  -5  13     1233.84     1254.75     32.86 o 
   5  -5  13      133.31      154.76     15.65 o 
   6  -5  13        4.90        5.53     21.02 o 
   7  -5  13      220.43      249.77     30.98 o 
   8  -5  13       44.24       77.45     26.55 o 
  -7  -4  13       83.76       73.03     17.70 o 
  -6  -4  13      150.35      134.99     19.92 o 
  -5  -4  13       17.43       35.41     15.49 o 
  -4  -4  13      888.51      798.43     24.22 o 
  -3  -4  13      750.58      723.28     23.32 o 
  -2  -4  13       55.63       58.12     12.17 o 
  -1  -4  13        2.37        4.43     11.06 o 
   0  -4  13       42.11       51.78      9.38 o 
   1  -4  13        1.03        2.81      6.13 o 
   2  -4  13      796.93      868.66     24.89 o 
   3  -4  13       37.12       43.88     25.45 o 
   4  -4  13       15.02        4.28     11.66 o 
   5  -4  13      433.72      451.38     35.41 o 
   6  -4  13       28.13       30.75     16.60 o 
   7  -4  13       58.08       47.31     17.70 o 
   8  -4  13       22.89       22.13     26.55 o 
  -6  -3  13      289.52      329.72     24.34 o 
  -5  -3  13      101.27       86.30     15.49 o 
  -4  -3  13     1484.43     1460.00     43.15 o 
  -3  -3  13       91.86       78.26     10.62 o 
  -2  -3  13      834.57      832.83     27.66 o 
  -1  -3  13     1048.27     1016.90     27.08 o 
   0  -3  13      843.17      760.33     24.34 o 
   1  -3  13       98.58       69.63      9.38 o 
   2  -3  13       35.82       31.33      6.98 o 
   3  -3  13      319.80      298.02     14.80 o 
   4  -3  13      224.79      219.89     14.80 o 
   5  -3  13       21.55       11.51     26.55 o 
   6  -3  13      225.04      241.03     17.94 o 
   7  -3  13      468.35      510.21     64.17 o 
   8  -3  13       15.72       -6.64     26.55 o 
  -7  -2  13       52.11       46.47     19.92 o 
  -6  -2  13       95.78       90.73     17.70 o 
  -5  -2  13      341.65      433.73     26.55 o 
  -4  -2  13       16.84       22.13     10.62 o 
  -3  -2  13      389.45      394.01     42.05 o 
  -2  -2  13      531.84      517.62     19.51 o 
  -1  -2  13      179.88      172.61     11.05 o 
   0  -2  13      274.34      269.97     15.49 o 
   1  -2  13     1016.84      926.53     24.89 o 
   2  -2  13      489.09      444.16     26.55 o 
   3  -2  13       26.66       13.09      9.00 o 
   4  -2  13        6.34        0.63     12.17 o 
   5  -2  13      465.64      486.96     37.62 o 
   6  -2  13      538.06      536.44     23.47 o 
   7  -2  13       39.00       26.55     22.13 o 
   8  -2  13      262.33      318.66     33.19 o 
  -8  -1  13        1.49       19.92     19.92 o 
  -7  -1  13        1.49      -15.49     17.70 o 
  -6  -1  13      470.64      500.12     28.77 o 
  -5  -1  13      428.61      408.19     34.30 o 
  -4  -1  13     1234.32     1200.71     31.18 o 
  -3  -1  13       77.61       83.70     16.60 o 
  -2  -1  13     1193.50     1151.58     29.61 o 
  -1  -1  13      768.00      735.30     23.32 o 
   0  -1  13       14.80        9.86     11.06 o 
   1  -1  13       97.08       86.30     13.28 o 
   2  -1  13      517.68      499.67     34.30 o 
   3  -1  13      628.49      575.67     21.08 o 
   4  -1  13       18.01       15.49     17.70 o 
   5  -1  13      274.13      273.41     17.21 o 
   6  -1  13       61.65       55.86     22.13 o 
   7  -1  13      233.92      216.86     28.77 o 
   8  -1  13       17.87       50.90     26.55 o 
  -8   0  13        0.36       33.19     19.92 o 
  -7   0  13      122.43      126.14     19.92 o 
  -6   0  13      514.52      495.69     28.77 o 
  -5   0  13        5.20        4.43     10.62 o 
  -4   0  13       22.64        5.79     10.08 o 
  -3   0  13       86.38       89.33     10.62 o 
  -2   0  13      551.29      542.63     27.66 o 
  -1   0  13       24.16       21.94      9.00 o 
   0   0  13      967.18      959.07     26.46 o 
   1   0  13      410.51      382.26     24.34 o 
   2   0  13      325.51      314.23     19.92 o 
   3   0  13      233.31      285.95     15.41 o 
   4   0  13      783.94      745.81     25.04 o 
   5   0  13       20.89        6.64     17.70 o 
   6   0  13        1.49       19.92     19.92 o 
   7   0  13      140.14      152.69     26.55 o 
   8   0  13       85.92      119.50     28.77 o 
  -8   1  13        7.96       17.70     19.92 o 
  -7   1  13      100.64       84.09     19.92 o 
  -6   1  13      107.10      118.97     13.23 o 
  -5   1  13      163.43      157.76     13.23 o 
  -4   1  13        0.96        4.77     10.08 o 
  -3   1  13       23.53       33.36     10.08 o 
  -2   1  13       44.80       53.50     12.17 o 
  -1   1  13      362.36      348.02     15.41 o 
   0   1  13      475.14      444.02     18.78 o 
   1   1  13        3.47       -3.42      8.50 o 
   2   1  13      974.81      916.65     27.35 o 
   3   1  13       43.36       51.53     12.17 o 
   4   1  13      181.23      190.31     14.80 o 
   5   1  13      265.90      327.51     24.34 o 
  -8   2  13      142.63      183.67     22.13 o 
  -7   2  13      170.17      174.82     22.13 o 
  -6   2  13       12.84        8.41     11.66 o 
  -5   2  13       79.47       85.54     17.70 o 
  -4   2  13      415.95      406.18     17.00 o 
  -3   2  13        0.33        0.00      9.39 o 
  -2   2  13       41.63       51.54     14.38 o 
  -1   2  13      521.03      497.94     18.78 o 
   0   2  13       12.00       19.41     21.02 o 
   1   2  13     1231.03     1070.20     29.73 o 
   2   2  13        1.56       -7.75      9.96 o 
   3   2  13        3.87       -2.21     13.28 o 
   4   2  13     2167.57     2032.17     60.85 o 
   5   2  13      190.65      183.19     17.70 o 
   6   2  13       63.97       99.58     19.92 o 
  -8   3  13        2.01        6.64     19.92 o 
  -7   3  13       20.86       30.98     17.70 o 
  -6   3  13      270.73      308.88     19.92 o 
  -5   3  13      261.88      241.16     14.80 o 
  -4   3  13        4.62       -5.06     12.17 o 
  -3   3  13      680.61      631.26     22.65 o 
  -2   3  13      312.71      276.86     14.80 o 
  -1   3  13        9.16       11.40     10.08 o 
   0   3  13      287.04      301.40     23.24 o 
   1   3  13     1552.11     1404.82     34.42 o 
   2   3  13       68.81       89.96     12.52 o 
   3   3  13      216.28      231.30     15.65 o 
   4   3  13       14.49       16.82     11.66 o 
   5   3  13      512.08      571.11     60.85 o 
   6   3  13      444.14      471.35     30.98 o 
  -8   4  13       51.78       48.68     19.92 o 
  -7   4  13      158.27      161.73     15.65 o 
  -6   4  13        2.52       -0.74     11.66 o 
  -5   4  13      303.58      317.44     17.00 o 
  -4   4  13      213.51      227.42     14.80 o 
  -3   4  13       36.84       39.24     11.66 o 
  -2   4  13      136.57      121.29     13.23 o 
  -1   4  13     1526.18     1383.12     34.42 o 
   0   4  13       67.67       70.33     25.45 o 
   1   4  13      920.64      840.31     25.78 o 
   2   4  13      553.33      511.94     21.08 o 
   3   4  13       25.36       21.54     11.66 o 
   4   4  13      559.02      627.58     56.43 o 
   5   4  13      115.76      115.07     22.13 o 
   6   4  13      158.19      130.56     24.34 o 
   7   4  13      243.72      307.59     28.77 o 
  -8   5  13        6.44        8.85     19.92 o 
  -7   5  13       10.31       -6.90     13.23 o 
  -6   5  13       69.12       45.84     15.49 o 
  -5   5  13       51.40       49.14     16.60 o 
  -4   5  13        9.85       17.26     11.66 o 
  -3   5  13      320.08      298.55     16.37 o 
  -2   5  13      879.76      829.11     25.78 o 
  -1   5  13      137.65      110.06     13.28 o 
   0   5  13      249.01      246.17     14.80 o 
   1   5  13      547.21      580.44     32.09 o 
   2   5  13       76.16       58.12     17.70 o 
   3   5  13      129.46      162.20     14.80 o 
   4   5  13      201.25      229.71     16.37 o 
   5   5  13        9.04       48.68     19.92 o 
   6   5  13       89.01       88.52     24.34 o 
   7   5  13       26.99       95.15     24.34 o 
  -8   6  13        0.39      -13.28     19.92 o 
  -7   6  13       12.12       29.01     13.82 o 
  -6   6  13       16.90       16.92     13.23 o 
  -5   6  13       23.23       13.69     12.23 o 
  -4   6  13        6.54       -1.92     11.66 o 
  -3   6  13        9.39       17.26     11.66 o 
  -2   6  13       41.94       30.83     11.66 o 
  -1   6  13      563.50      537.96     21.91 o 
   0   6  13      388.82      286.68     16.37 o 
   1   6  13       19.16       14.16     11.66 o 
   2   6  13      267.74      251.99     15.65 o 
   3   6  13      252.99      245.11     16.37 o 
   4   6  13       37.43       42.05     19.92 o 
   5   6  13        6.14       28.77     22.13 o 
   6   6  13       87.45       75.24     24.34 o 
   7   6  13       18.03       22.13     22.13 o 
  -8   7  13       12.84      -15.49     19.92 o 
  -7   7  13        2.66        9.20     14.80 o 
  -6   7  13       19.65       27.60     13.23 o 
  -5   7  13       21.82       23.56     13.23 o 
  -4   7  13       47.98       26.55     12.52 o 
  -3   7  13       17.29       28.47     11.66 o 
  -2   7  13      386.10      386.97     18.58 o 
  -1   7  13       73.42       69.72     12.52 o 
   0   7  13      272.20      266.23     30.98 o 
   1   7  13      772.07      765.67     37.62 o 
   2   7  13       20.36       17.15     12.23 o 
   3   7  13       12.15       12.17     12.23 o 
   4   7  13      329.89      274.40     26.55 o 
   5   7  13       32.47       28.77     22.13 o 
   6   7  13        0.61        4.43     22.13 o 
  -7   8  13       28.50       28.77     22.13 o 
  -6   8  13       67.42       74.31     14.80 o 
  -5   8  13       20.92       32.41     13.23 o 
  -4   8  13       67.98       66.85     27.66 o 
  -3   8  13      498.92      513.39     21.08 o 
  -2   8  13        7.07        6.49     18.81 o 
  -1   8  13      172.37      197.63     42.05 o 
   0   8  13       15.15       21.02     16.60 o 
   1   8  13        1.24       11.65     11.66 o 
   2   8  13       68.24      106.64     17.70 o 
   3   8  13     1005.57     1081.86     31.82 o 
   4   8  13        4.45       22.13     22.13 o 
   5   8  13       80.69      137.20     26.55 o 
   6   8  13      617.30      756.81     46.47 o 
  -7   9  13      154.40      157.04     18.81 o 
  -6   9  13       36.67       25.39     14.80 o 
  -5   9  13        3.51       18.69     13.82 o 
  -4   9  13      539.61      536.15     23.32 o 
  -3   9  13       38.91       35.93     13.23 o 
  -2   9  13      541.05      501.71     24.34 o 
  -1   9  13      267.63      264.25     17.21 o 
   0   9  13       68.86       84.18     14.08 o 
   1   9  13        2.97       14.19     13.23 o 
   2   9  13      183.89      217.47     26.55 o 
   3   9  13        2.05        8.85     22.13 o 
   4   9  13      157.51      177.03     26.55 o 
   5   9  13       46.78       73.03     24.34 o 
  -7  10  13        8.65       -6.64     19.92 o 
  -6  10  13      157.37      183.56     18.81 o 
  -5  10  13      528.61      576.43     34.30 o 
  -4  10  13       62.54       75.24     14.80 o 
  -3  10  13      146.98      153.29     28.77 o 
  -2  10  13       70.79      121.50     15.49 o 
  -1  10  13      329.95      294.42     18.81 o 
   0  10  13       24.83       30.98     24.34 o 
   1  10  13      310.03      273.92     17.94 o 
   2  10  13      210.86      211.01     17.00 o 
   3  10  13       10.14       48.68     22.13 o 
   4  10  13       81.19      117.28     26.55 o 
  -6  11  13        1.82        6.64     19.92 o 
  -5  11  13      173.28      184.52     17.94 o 
  -4  11  13      398.45      320.36     19.51 o 
  -3  11  13      338.76      355.34     20.34 o 
  -2  11  13       23.06       25.45     14.38 o 
  -1  11  13      121.42      143.84     16.37 o 
   0  11  13      448.94      451.61     21.91 o 
   1  11  13        1.28       12.79     13.82 o 
   2  11  13       60.86       92.94     24.34 o 
   3  11  13      147.00       70.81     24.34 o 
  -5  12  13        2.66       19.92     19.92 o 
  -4  12  13        0.09      -11.30     14.80 o 
  -3  12  13       19.67       28.77     15.65 o 
  -2  12  13       88.94       88.10     15.65 o 
  -1  12  13       13.23       40.30     14.80 o 
   0  12  13       30.75       31.10     18.81 o 
   1  12  13      385.60      392.53     33.19 o 
   2  12  13       21.59       33.19     24.34 o 
  -5  13  13       79.45      121.71     22.13 o 
  -4  13  13        0.38      -19.92     19.92 o 
  -3  13  13       21.48       11.06     15.65 o 
  -2  13  13       52.27       76.68     15.65 o 
  -1  13  13        0.30       15.49     15.65 o 
   0  13  13       22.37       21.02     34.30 o 
   1  13  13       87.83      126.14     26.55 o 
  -3  14  13       13.54       61.96     24.34 o 
  -2  14  13        3.58       30.98     15.65 o 
  -1  14  13       41.28       66.02     22.13 o 
   0  14  13        3.08       -6.64     19.92 o 
  -1 -14  14       63.43       73.03     26.55 o 
   0 -14  14      371.48      371.77     33.19 o 
   1 -14  14      240.01      272.26     21.91 o 
   2 -14  14       94.66       90.14     17.94 o 
  -3 -13  14      197.12      216.86     30.98 o 
  -2 -13  14       49.60       46.47     24.34 o 
  -1 -13  14      302.74      396.11     33.19 o 
   0 -13  14      187.61      198.21     18.78 o 
   1 -13  14      101.92       76.45     28.77 o 
   2 -13  14      347.17      342.66     21.74 o 
   3 -13  14       18.06       17.28     16.37 o 
   4 -13  14      156.61      179.25     26.55 o 
  -4 -12  14       81.72      132.77     26.55 o 
  -3 -12  14      152.13      148.26     28.77 o 
  -2 -12  14        6.28       -4.43     24.34 o 
  -1 -12  14        3.48      -15.49     22.13 o 
   0 -12  14       57.48       70.67     16.37 o 
   1 -12  14      278.98      271.22     23.24 o 
   2 -12  14        3.77        2.91     14.80 o 
   3 -12  14      141.57      116.19     17.21 o 
   4 -12  14      196.40      213.69     18.78 o 
   5 -12  14      162.65      161.54     26.55 o 
  -3 -11  14       13.31       37.62     22.13 o 
  -2 -11  14       29.80       13.28     22.13 o 
  -1 -11  14       35.92       22.68     15.41 o 
   0 -11  14       34.15       21.78     14.80 o 
   1 -11  14      469.71      521.25     23.47 o 
   2 -11  14       11.41       25.97     14.80 o 
   3 -11  14     1515.99     1588.30     41.44 o 
   4 -11  14       14.83       22.13     19.92 o 
   5 -11  14      152.73      139.73     17.21 o 
  -2 -10  14        6.65       13.28     17.70 o 
  -1 -10  14       13.89       26.55     21.02 o 
   0 -10  14        6.07        6.12     13.23 o 
   1 -10  14       34.49       23.56     13.28 o 
   2 -10  14       41.08       52.76     14.80 o 
   3 -10  14       12.21        0.74     13.82 o 
   4 -10  14       61.70       53.11     15.65 o 
   5 -10  14      121.52      101.79     16.37 o 
   6 -10  14        4.83        2.21     24.34 o 
  -5  -9  14       86.30      112.86     17.70 o 
  -2  -9  14      470.02      617.40     37.62 o 
  -1  -9  14      105.42      139.61     15.41 o 
   0  -9  14      158.92      144.44     14.80 o 
   1  -9  14      973.40     1104.32     55.32 o 
   2  -9  14      340.66      356.50     18.78 o 
   3  -9  14        1.63       -6.64     13.23 o 
   4  -9  14       64.86       67.57     14.80 o 
   5  -9  14      137.50      146.19     17.21 o 
   6  -9  14      204.47      202.93     18.78 o 
  -6  -8  14      216.61      258.91     22.13 o 
  -5  -8  14       12.03       15.49     15.49 o 
  -4  -8  14      597.53      579.78     28.77 o 
  -2  -8  14       32.70       61.96     24.34 o 
  -1  -8  14      227.41      287.68     26.55 o 
   0  -8  14      493.81      589.66     25.45 o 
   1  -8  14       16.13       17.98     12.23 o 
   2  -8  14      102.69      109.46     13.23 o 
   3  -8  14      137.69      145.30     14.80 o 
   4  -8  14       40.67       44.91     13.23 o 
   5  -8  14       17.18       18.29     14.80 o 
   6  -8  14      154.16      131.75     17.21 o 
   7  -8  14       13.07      -26.55     26.55 o 
  -6  -7  14       48.84       50.90     15.49 o 
  -5  -7  14        1.00       22.13     15.49 o 
  -3  -7  14      263.97      252.27     19.92 o 
  -2  -7  14      100.34       79.66     13.28 o 
  -1  -7  14      204.71      241.21     24.34 o 
   0  -7  14      339.79      365.32     17.00 o 
   1  -7  14      932.72      896.88     27.35 o 
   2  -7  14      172.84      151.24     13.82 o 
   3  -7  14        1.13        9.44     11.66 o 
   4  -7  14      451.33      494.38     43.15 o 
   5  -7  14        6.39        2.21     14.08 o 
   6  -7  14       29.18       28.77     15.65 o 
   7  -7  14        3.51       -2.00     16.37 o 
  -6  -6  14       66.60       48.68     15.49 o 
  -4  -6  14        5.26      -13.28     13.28 o 
  -3  -6  14       11.05       20.36     11.05 o 
  -2  -6  14        6.64       11.58      9.38 o 
  -1  -6  14       22.39       15.02      9.96 o 
   0  -6  14      596.07      643.96     35.41 o 
   1  -6  14       59.77       52.64     11.05 o 
   2  -6  14      773.57      763.09     61.96 o 
   3  -6  14      922.94      893.07     26.60 o 
   4  -6  14      120.65      138.10     14.80 o 
   5  -6  14      105.41      107.15     21.02 o 
   6  -6  14      294.54      317.37     61.96 o 
   7  -6  14      124.68      149.45     18.78 o 
  -7  -5  14      299.24      303.17     24.34 o 
  -5  -5  14       54.82       37.62     17.70 o 
  -4  -5  14       30.17       13.28     15.49 o 
  -3  -5  14      430.10      441.99     55.32 o 
  -2  -5  14      102.16       85.63     11.05 o 
  -1  -5  14       35.77       22.60      9.96 o 
   0  -5  14       62.43       69.79     19.92 o 
   1  -5  14       23.12       30.98     17.70 o 
   2  -5  14      826.02      823.20     37.62 o 
   3  -5  14        8.41        9.15     11.66 o 
   4  -5  14        6.51       -4.13     11.66 o 
   5  -5  14      363.26      343.91     43.15 o 
   6  -5  14       31.88       45.36     15.65 o 
   7  -5  14      125.08      126.47     17.94 o 
  -7  -4  14      164.00      172.61     19.92 o 
  -6  -4  14       32.07       42.05     17.70 o 
  -5  -4  14     1133.34     1190.54     46.47 o 
  -4  -4  14       10.05       15.79     11.66 o 
  -3  -4  14       38.43       23.39     10.62 o 
  -2  -4  14      605.40      661.07     22.33 o 
  -1  -4  14       19.12       28.09      9.38 o 
   0  -4  14        8.85       -9.87      9.96 o 
   1  -4  14       91.09      130.56     19.92 o 
   2  -4  14        0.81        8.85     17.70 o 
   3  -4  14       52.89       88.52     19.92 o 
   4  -4  14        5.79       15.77     15.49 o 
   5  -4  14       38.20       33.58     13.23 o 
   6  -4  14      554.18      670.51     28.04 o 
   7  -4  14       33.85       33.19     17.70 o 
   8  -4  14       10.67       30.98     26.55 o 
  -7  -3  14        8.89       24.34     19.92 o 
  -6  -3  14       71.48      104.01     19.92 o 
  -5  -3  14       33.29       30.98     15.49 o 
  -4  -3  14        8.52       18.74     15.49 o 
  -3  -3  14      230.68      246.59     15.41 o 
  -2  -3  14      132.33      118.77     12.23 o 
  -1  -3  14      744.89      768.09     23.91 o 
   0  -3  14     1184.76     1199.40     39.83 o 
   1  -3  14      392.55      331.61     17.70 o 
   2  -3  14       18.99       11.06     17.70 o 
   3  -3  14       93.83       86.30     19.92 o 
   4  -3  14        1.17        6.64     19.92 o 
   5  -3  14      564.80      522.25     33.19 o 
   6  -3  14        3.60       -5.53     15.65 o 
   7  -3  14      109.88       88.57     18.78 o 
   8  -3  14      138.59      203.59     33.19 o 
  -7  -2  14       94.68       61.96     19.92 o 
  -6  -2  14      523.12      491.27     28.77 o 
  -5  -2  14       18.77       26.55     15.49 o 
  -4  -2  14      119.39      123.70     13.23 o 
  -3  -2  14      171.24      155.60     13.23 o 
  -2  -2  14      947.84      866.66     60.85 o 
  -1  -2  14      297.50      246.98     26.55 o 
   0  -2  14      347.31      278.46     15.49 o 
   1  -2  14       99.28      108.56     11.05 o 
   2  -2  14      531.03      519.63     21.08 o 
   3  -2  14        1.76        8.85     15.49 o 
   4  -2  14      166.34      196.95     22.13 o 
   5  -2  14       81.27       95.15     22.13 o 
   6  -2  14       78.05      126.14     24.34 o 
  -7  -1  14       50.10       28.77     19.92 o 
  -6  -1  14      818.59      858.61     37.62 o 
  -5  -1  14       14.90       10.92     11.66 o 
  -4  -1  14     1971.70     1905.51     43.73 o 
  -3  -1  14       80.24       51.52     10.62 o 
  -2  -1  14     1449.37     1541.71     37.46 o 
  -1  -1  14      153.06      136.99     12.23 o 
   0  -1  14      449.73      483.57     20.16 o 
   1  -1  14      488.07      438.20     18.78 o 
   2  -1  14      176.88      165.97     15.49 o 
   3  -1  14      916.35      883.38     27.35 o 
   4  -1  14      199.52      185.88     24.34 o 
   5  -1  14       14.34       11.06     19.92 o 
   6  -1  14      504.92      597.48     35.41 o 
  -7   0  14        8.66       15.49     17.70 o 
  -6   0  14        9.92       15.49     17.70 o 
  -5   0  14      119.76      112.24     13.23 o 
  -4   0  14       14.52       15.79     11.66 o 
  -3   0  14      114.68      107.93     12.23 o 
  -2   0  14      455.87      451.82     19.51 o 
  -1   0  14      346.39      352.57     15.93 o 
   0   0  14      131.00      135.50     12.23 o 
   1   0  14      560.49      551.89     21.08 o 
   2   0  14     2186.54     1896.46     59.75 o 
   3   0  14       29.04       37.62     15.49 o 
   4   0  14      130.77      128.35     17.70 o 
   5   0  14      318.63      345.21     28.77 o 
   6   0  14       45.75       66.39     24.34 o 
  -7   1  14       70.17       86.30     19.92 o 
  -6   1  14      916.54      925.00     39.83 o 
  -5   1  14      113.34      105.80     16.60 o 
  -4   1  14      310.75      318.30     16.37 o 
  -3   1  14      100.97       97.15     12.23 o 
  -2   1  14      111.33      115.66     12.23 o 
  -1   1  14       80.69       87.90     23.24 o 
   0   1  14      318.25      260.89     22.13 o 
   1   1  14       35.15       12.77     10.08 o 
   2   1  14      131.74       94.06     12.52 o 
   3   1  14      147.88      180.87     28.77 o 
   4   1  14      202.13      171.35     14.80 o 
   5   1  14        1.27      -15.49     19.92 o 
  -7   2  14       32.86       24.34     17.70 o 
  -6   2  14      141.69      148.99     14.80 o 
  -5   2  14      169.99      165.53     14.80 o 
  -4   2  14      146.91      128.35     13.23 o 
  -3   2  14      658.01      605.02     27.66 o 
  -2   2  14      135.72      108.64     13.23 o 
  -1   2  14      528.81      432.09     25.45 o 
   0   2  14      349.65      291.56     22.13 o 
   1   2  14        4.76        2.38     10.08 o 
   2   2  14       43.59       41.59     28.77 o 
   3   2  14        3.35        6.64     10.95 o 
   4   2  14        2.59        4.43     12.52 o 
   5   2  14      218.08      252.45     17.21 o 
  -7   3  14       46.25       59.75     19.92 o 
  -6   3  14       23.95       11.46     13.23 o 
  -5   3  14      158.79      166.15     23.24 o 
  -4   3  14      307.79      309.45     26.55 o 
  -3   3  14      277.95      263.46     15.41 o 
  -2   3  14      309.69      273.79     56.43 o 
  -1   3  14      221.76      241.75     14.80 o 
   0   3  14      710.44      628.08     33.19 o 
   1   3  14       60.09       27.66     10.95 o 
   2   3  14       44.95       44.26     12.52 o 
   3   3  14        0.25       -0.15     11.66 o 
   4   3  14        8.38       30.98     12.52 o 
   5   3  14       15.11       38.73     14.08 o 
   6   3  14      101.74      132.77     22.13 o 
  -7   4  14        9.07       -4.43     14.08 o 
  -6   4  14       26.38       32.95     13.82 o 
  -5   4  14       11.53       13.69     23.24 o 
  -4   4  14       37.55       30.98     16.60 o 
  -3   4  14      217.95      225.95     30.98 o 
  -2   4  14      388.24      428.31     18.58 o 
  -1   4  14       11.89        9.59     11.66 o 
   0   4  14     1363.47     1297.57     74.13 o 
   1   4  14      153.48      162.72     14.08 o 
   2   4  14        0.91      -13.28     15.49 o 
   3   4  14       72.31       77.43     13.23 o 
   4   4  14      424.73      407.22     20.34 o 
   5   4  14      182.71      247.85     26.55 o 
   6   4  14      151.09      177.03     26.55 o 
  -7   5  14       73.88       64.58     14.80 o 
  -6   5  14        0.60       15.98     15.49 o 
  -5   5  14       24.17       26.16     13.23 o 
  -4   5  14        8.61        4.29     12.23 o 
  -3   5  14        6.25       10.47     11.66 o 
  -2   5  14        6.64        3.69     11.66 o 
  -1   5  14     1055.24      973.68     39.83 o 
   0   5  14      274.85      256.23     17.70 o 
   1   5  14       21.43       32.09     12.52 o 
   2   5  14     1149.10     1153.27     32.86 o 
   3   5  14      628.22      646.70     25.78 o 
   4   5  14       71.08       88.47     14.80 o 
   5   5  14     1141.08     1243.65     53.11 o 
   6   5  14       10.28       28.77     22.13 o 
   7   5  14       11.88       30.98     22.13 o 
  -7   6  14       14.57       19.33     14.80 o 
  -6   6  14        0.82        6.64     14.08 o 
  -5   6  14       11.74        0.00     13.23 o 
  -4   6  14       14.21       14.38     12.52 o 
  -3   6  14       32.52       37.49     13.23 o 
  -2   6  14       49.02       35.41     12.52 o 
  -1   6  14      770.32      710.34     35.41 o 
   0   6  14       88.16      115.24     14.08 o 
   1   6  14      259.03      236.24     16.37 o 
   2   6  14       24.85       15.23     13.23 o 
   3   6  14       64.77       98.51     14.80 o 
   4   6  14      582.73      635.10     37.62 o 
   5   6  14       29.92       46.47     22.13 o 
   6   6  14       40.73       92.94     24.34 o 
  -7   7  14        5.45        3.73     14.80 o 
  -6   7  14       60.04       59.13     14.80 o 
  -5   7  14      146.96      151.72     24.34 o 
  -4   7  14        6.66        2.60     13.23 o 
  -3   7  14      324.86      284.11     17.94 o 
  -2   7  14       26.02       33.71     13.23 o 
  -1   7  14       20.83       28.77     12.52 o 
   0   7  14        3.28        0.00     12.52 o 
   1   7  14        0.55        3.10     11.66 o 
   2   7  14      267.73      292.96     17.94 o 
   3   7  14        4.39       22.39     13.23 o 
   4   7  14      245.17      300.96     28.77 o 
   5   7  14       54.74       84.09     24.34 o 
   6   7  14      153.70      161.54     26.55 o 
  -6   8  14       54.36       40.76     14.80 o 
  -5   8  14      113.47       91.29     15.41 o 
  -4   8  14      156.61      173.74     24.34 o 
  -3   8  14      789.47      714.77     37.62 o 
  -2   8  14       20.42       36.19     13.23 o 
  -1   8  14      948.96      816.56     39.83 o 
   0   8  14       29.39       37.10     13.23 o 
   1   8  14       58.97       59.05     14.08 o 
   2   8  14       46.10       47.20     13.82 o 
   3   8  14       21.87       35.41     13.82 o 
   4   8  14      285.42      276.61     28.77 o 
   5   8  14       39.30       33.19     24.34 o 
  -6   9  14       13.12       35.30     16.37 o 
  -5   9  14       84.26       88.29     17.70 o 
  -4   9  14      198.15      217.73     17.94 o 
  -3   9  14      341.50      318.66     26.55 o 
  -2   9  14      582.08      618.51     25.04 o 
  -1   9  14      222.82      217.94     26.55 o 
   0   9  14       34.25       52.23     23.24 o 
   1   9  14      512.02      470.45     21.91 o 
   2   9  14      119.25      133.02     24.34 o 
   3   9  14       14.17       11.06     22.13 o 
   4   9  14      297.21      296.53     30.98 o 
  -6  10  14        3.50      -13.28     19.92 o 
  -5  10  14       15.11       23.24     15.41 o 
  -4  10  14       90.86      127.35     17.00 o 
  -3  10  14      133.24      147.06     16.37 o 
  -2  10  14       18.58       29.82     22.13 o 
  -1  10  14      423.86      453.32     21.91 o 
   0  10  14       55.39       73.44     23.24 o 
   1  10  14       91.47      115.96     16.37 o 
   2  10  14      429.68      447.01     33.19 o 
   3  10  14      209.24      247.85     28.77 o 
  -5  11  14        0.03        2.21     19.92 o 
  -4  11  14      423.76      402.75     30.98 o 
  -3  11  14      243.70      259.79     19.51 o 
  -2  11  14       12.50       39.83     22.13 o 
  -1  11  14        2.88       13.98     14.80 o 
   0  11  14       90.79      112.16     16.37 o 
   1  11  14      393.31      446.71     22.65 o 
   2  11  14       75.17      108.43     24.34 o 
  -4  12  14        6.39       24.34     22.13 o 
  -3  12  14        0.57        5.53     15.65 o 
  -2  12  14      111.15      134.99     17.21 o 
  -1  12  14      104.48      121.71     17.21 o 
   0  12  14       44.73       34.30     15.65 o 
   1  12  14       23.57       71.83     16.37 o 
  -2  13  14       41.78       26.55     22.13 o 
  -1  13  14        5.43        0.00     14.80 o 
   0  13  14       52.77       61.96     22.13 o 
  -1 -13  15      101.76      115.07     26.55 o 
   0 -13  15       44.78       32.09     23.24 o 
   1 -13  15       85.67       89.37     17.94 o 
   2 -13  15        1.23        4.43     17.21 o 
   3 -13  15      114.33       79.66     24.34 o 
  -1 -12  15       70.98       75.24     24.34 o 
   0 -12  15        0.80        4.22     17.00 o 
   1 -12  15       25.57        4.22     18.81 o 
   2 -12  15       32.79       34.88     16.37 o 
   3 -12  15       67.43       63.99     24.34 o 
   4 -12  15        0.66      -17.70     22.13 o 
  -1 -11  15      144.37      170.39     28.77 o 
   0 -11  15        0.26        6.86     15.41 o 
   1 -11  15       13.33       21.60     16.37 o 
   2 -11  15        4.81       -8.74     14.80 o 
   3 -11  15       87.08       64.40     16.37 o 
   4 -11  15       57.26       56.59     16.37 o 
   5 -11  15       84.14      119.50     26.55 o 
  -1 -10  15       56.15       84.09     26.55 o 
   0 -10  15      259.49      303.17     28.77 o 
   1 -10  15      111.45      130.65     16.37 o 
   2 -10  15       49.31       52.56     15.41 o 
   3 -10  15        0.95        3.96     14.80 o 
   4 -10  15        6.97       20.38     14.80 o 
   5 -10  15        8.52       13.28     22.13 o 
  -1  -9  15      260.31      376.19     30.98 o 
   0  -9  15      191.79      256.70     28.77 o 
   1  -9  15        1.20       -7.13     13.82 o 
   2  -9  15      291.07      305.38     18.58 o 
   3  -9  15       41.53       15.49     14.80 o 
   4  -9  15       29.40        3.84     14.80 o 
   5  -9  15      249.05      246.74     18.78 o 
   6  -9  15       43.70       35.41     24.34 o 
  -5  -8  15        0.65       -4.43     15.49 o 
  -4  -8  15        3.25        4.43     13.28 o 
  -1  -8  15      513.02      597.48     35.41 o 
   0  -8  15      380.97      393.90     30.98 o 
   1  -8  15      574.72      606.34     37.62 o 
   2  -8  15       45.50       58.77     13.23 o 
   3  -8  15      151.08      186.57     16.37 o 
   4  -8  15      272.72      286.58     18.78 o 
   5  -8  15        1.87       -3.32     15.65 o 
   6  -8  15       87.46      107.61     18.78 o 
  -5  -7  15        8.90       -2.21     13.28 o 
  -3  -7  15      142.52      128.35     17.70 o 
  -2  -7  15        6.49       -4.43     19.92 o 
  -1  -7  15      739.81      836.48     44.26 o 
   0  -7  15        1.89      -17.70     19.92 o 
   1  -7  15      115.09      121.71     24.34 o 
   2  -7  15      119.22      123.92     24.34 o 
   3  -7  15      243.79      278.83     26.55 o 
   4  -7  15      308.41      356.94     21.02 o 
   5  -7  15      196.29      261.82     34.30 o 
   6  -7  15      245.83      259.92     28.77 o 
   7  -7  15       35.38       46.47     26.55 o 
  -6  -6  15       26.74       17.70     15.49 o 
  -4  -6  15      324.63      305.38     22.13 o 
  -3  -6  15       18.76       10.18     15.49 o 
  -2  -6  15       43.32       45.14     11.05 o 
  -1  -6  15       34.60       39.83     22.13 o 
   0  -6  15        0.46      -19.92     19.92 o 
   1  -6  15        3.07      -19.92     19.92 o 
   2  -6  15        8.60        6.64     19.92 o 
   3  -6  15      225.37      216.86     24.34 o 
   4  -6  15      511.03      544.38     33.19 o 
   5  -6  15      118.98      133.94     35.41 o 
   6  -6  15       55.30       74.15     17.21 o 
   7  -6  15       72.25       34.30     18.78 o 
  -5  -5  15       60.72       66.39     17.70 o 
  -4  -5  15      389.76      422.67     24.34 o 
  -3  -5  15       19.67       31.42     11.05 o 
  -2  -5  15      321.09      367.50     17.54 o 
  -1  -5  15        0.80        3.06      9.38 o 
   0  -5  15       70.50       68.60     22.13 o 
   1  -5  15        2.52       26.55     19.92 o 
   2  -5  15       18.44       24.34     17.70 o 
   3  -5  15      116.96       88.52     22.13 o 
   4  -5  15       71.46       79.66     22.13 o 
   5  -5  15      362.41      407.17     30.98 o 
   6  -5  15      154.30      150.48     26.55 o 
   7  -5  15        2.09      -15.49     24.34 o 
  -6  -4  15       30.05       66.39     19.92 o 
  -5  -4  15       50.83       35.41     17.70 o 
  -4  -4  15      464.32      489.14     42.05 o 
  -3  -4  15      579.34      550.74     22.65 o 
  -2  -4  15      519.32      531.88     22.33 o 
  -1  -4  15       10.09        8.17      9.38 o 
   0  -4  15      421.35      447.01     24.34 o 
   1  -4  15       82.48       90.73     22.13 o 
   2  -4  15      162.40      152.69     22.13 o 
   3  -4  15      111.21      134.99     22.13 o 
   4  -4  15       29.40       26.55     22.13 o 
   5  -4  15       87.55       95.15     24.34 o 
   6  -4  15        0.56       -8.85     22.13 o 
   7  -4  15      309.80      440.37     35.41 o 
  -6  -3  15       24.87       19.92     19.92 o 
  -5  -3  15       99.11      106.22     19.92 o 
  -4  -3  15       11.74        6.05     11.66 o 
  -3  -3  15       85.56       76.97     12.23 o 
  -2  -3  15      246.54      308.63     15.93 o 
  -1  -3  15      164.46      159.51     12.69 o 
   0  -3  15      111.95      124.18     12.69 o 
   1  -3  15     1156.86     1059.84     30.24 o 
   2  -3  15      487.15      444.79     30.98 o 
   3  -3  15      370.83      400.54     28.77 o 
   4  -3  15       25.01       39.83     22.13 o 
   5  -3  15       65.75      110.65     24.34 o 
   6  -3  15       99.92      130.56     26.55 o 
   7  -3  15       42.57       13.28     26.55 o 
  -6  -2  15      438.31      409.39     28.77 o 
  -5  -2  15      281.23      241.21     22.13 o 
  -4  -2  15       16.56        0.00     17.70 o 
  -3  -2  15       10.47       23.10     18.81 o 
  -2  -2  15       16.71       43.82     13.28 o 
  -1  -2  15       42.46       41.60     11.05 o 
   0  -2  15      317.43      350.89     15.93 o 
   1  -2  15       16.50       18.38     10.08 o 
   2  -2  15      125.66      138.78     13.07 o 
   3  -2  15      430.57      520.03     33.19 o 
   4  -2  15        1.66        6.64     19.92 o 
   5  -2  15      269.80      347.43     28.77 o 
   6  -2  15       40.97       95.15     26.55 o 
  -7  -1  15       29.09       46.47     19.92 o 
  -6  -1  15      206.60      190.31     22.13 o 
  -5  -1  15       95.29       91.17     16.60 o 
  -4  -1  15      398.65      364.00     17.94 o 
  -3  -1  15      181.13      184.20     17.70 o 
  -2  -1  15      357.69      329.33     17.00 o 
  -1  -1  15      187.04      160.95     24.34 o 
   0  -1  15        2.68       12.77     10.08 o 
   1  -1  15      365.09      318.43     15.93 o 
   2  -1  15       67.96       78.30     12.23 o 
   4  -1  15      479.75      531.10     33.19 o 
   5  -1  15      392.79      400.54     30.98 o 
   6  -1  15        0.57       39.83     24.34 o 
  -7   0  15       29.27       46.47     19.92 o 
  -6   0  15       19.27       24.34     17.70 o 
  -5   0  15      107.20      129.89     14.80 o 
  -4   0  15       23.32       16.38     13.28 o 
  -3   0  15      123.69      127.22     13.82 o 
  -2   0  15       75.67       89.85     12.23 o 
  -1   0  15      113.11      134.61     13.23 o 
   0   0  15      244.57      235.65     15.41 o 
   1   0  15       39.41       32.90     12.17 o 
   2   0  15       56.65       49.63     12.23 o 
   3   0  15      524.34      482.22     20.16 o 
   4   0  15      449.91      409.39     30.98 o 
  -7   1  15      126.26      115.07     22.13 o 
  -6   1  15      530.41      588.63     35.41 o 
  -5   1  15       61.26       67.27     13.23 o 
  -4   1  15      578.79      574.30     23.32 o 
  -3   1  15      102.62      121.41     13.82 o 
  -2   1  15        3.09       -1.26     16.60 o 
  -1   1  15       94.66       71.82     12.23 o 
   0   1  15       89.30       81.64     11.66 o 
   1   1  15      164.28      129.03     17.70 o 
   2   1  15        4.86        7.52     11.66 o 
   3   1  15       98.48       86.04     13.23 o 
   4   1  15        1.04        2.21     12.52 o 
   5   1  15      142.80      148.26     24.34 o 
  -7   2  15        0.61       -4.43     19.92 o 
  -6   2  15      128.90      121.63     15.41 o 
  -5   2  15        7.86        1.95     13.23 o 
  -4   2  15      183.17      194.43     23.24 o 
  -3   2  15        2.33        5.46     17.70 o 
  -2   2  15      676.21      664.19     24.22 o 
  -1   2  15       74.82       62.42     15.49 o 
   0   2  15      201.82      229.94     15.65 o 
   1   2  15      550.37      586.35     24.22 o 
   2   2  15      274.39      238.34     16.37 o 
   3   2  15        0.94        1.11     12.52 o 
   4   2  15       97.57      133.63     23.24 o 
   5   2  15       42.34       19.92     19.92 o 
  -7   3  15        7.27       -2.21     19.92 o 
  -6   3  15        0.28        5.86     13.28 o 
  -5   3  15       19.85       13.02     13.23 o 
  -4   3  15      197.88      237.12     27.66 o 
  -3   3  15       81.31      100.05     18.81 o 
  -2   3  15      266.38      265.57     26.55 o 
  -1   3  15       15.25       33.19     11.66 o 
   0   3  15      729.33      718.21     45.36 o 
   1   3  15       16.77       11.36     11.66 o 
   2   3  15      185.11      210.16     27.66 o 
   3   3  15      349.82      356.99     43.15 o 
   4   3  15       96.40       90.92     14.80 o 
   5   3  15      104.94      130.94     40.94 o 
  -6   4  15       52.01       57.76     25.45 o 
  -5   4  15        2.76       -0.65     13.23 o 
  -4   4  15       16.47       17.44     13.23 o 
  -3   4  15       70.86       64.09     14.38 o 
  -2   4  15       13.38        9.96     10.95 o 
  -1   4  15      235.03      203.89     22.13 o 
   0   4  15       57.14       48.68     14.38 o 
   1   4  15       17.66       11.06     13.28 o 
   2   4  15      922.82      833.75     37.62 o 
   3   4  15      112.39      117.45     15.65 o 
   4   4  15      339.74      373.99     28.77 o 
   5   4  15      236.52      278.83     26.55 o 
   6   4  15       29.76       66.39     22.13 o 
  -7   5  15       52.18       48.68     24.34 o 
  -6   5  15        6.47        4.43     14.08 o 
  -5   5  15      179.29      203.03     21.02 o 
  -4   5  15       25.80       13.28     12.52 o 
  -3   5  15        3.05        4.95     13.23 o 
  -2   5  15       74.10       89.90     14.08 o 
  -1   5  15      249.74      223.17     16.37 o 
   0   5  15       56.78       73.63     14.08 o 
   1   5  15       53.16       73.36     18.81 o 
   2   5  15       82.58      105.04     28.77 o 
   3   5  15      855.98      959.35     32.05 o 
   4   5  15      151.08      153.80     17.21 o 
   5   5  15       21.89       61.96     24.34 o 
   6   5  15      239.36      303.17     28.77 o 
  -7   6  15      105.85      143.84     24.34 o 
  -6   6  15       48.88       57.21     16.37 o 
  -5   6  15        1.10       -7.55     13.23 o 
  -4   6  15       64.85       57.71     17.70 o 
  -3   6  15      579.97      570.68     24.22 o 
  -2   6  15      118.14      132.42     15.65 o 
  -1   6  15      334.13      284.93     17.94 o 
   0   6  15      317.86      264.67     17.21 o 
   1   6  15       35.57       55.32     14.08 o 
   2   6  15      262.57      302.01     25.45 o 
   3   6  15       57.26       57.42     14.80 o 
   4   6  15       61.13       59.75     22.13 o 
   5   6  15      396.10      444.79     33.19 o 
   6   6  15        8.04       35.41     22.13 o 
  -6   7  15       12.67       14.09     14.80 o 
  -5   7  15      106.00      122.21     16.37 o 
  -4   7  15      222.37      212.58     19.92 o 
  -3   7  15      121.75      101.24     14.80 o 
  -2   7  15      151.21      157.17     16.37 o 
  -1   7  15       99.07      122.12     17.70 o 
   0   7  15       57.10       22.13     14.08 o 
   1   7  15      357.83      342.42     19.51 o 
   2   7  15       31.08       55.49     14.80 o 
   3   7  15       16.91       42.63     24.34 o 
   4   7  15        5.30       13.28     22.13 o 
   5   7  15        3.57       22.13     22.13 o 
  -6   8  15        0.69       15.49     24.34 o 
  -5   8  15       18.66       17.82     14.80 o 
  -4   8  15        7.08       23.76     32.09 o 
  -3   8  15      357.17      286.56     18.78 o 
  -2   8  15       52.72       53.36     15.65 o 
  -1   8  15       45.99       39.83     14.08 o 
   0   8  15      210.78      226.19     17.94 o 
   1   8  15        7.59       31.21     14.80 o 
   2   8  15        0.71        3.93     13.82 o 
   3   8  15       64.00       79.66     24.34 o 
   4   8  15        2.16       57.54     24.34 o 
  -5   9  15       47.27       43.31     19.92 o 
  -4   9  15      104.07      130.75     17.00 o 
  -3   9  15       46.86       42.05     17.70 o 
  -2   9  15      223.93      220.23     18.78 o 
  -1   9  15      129.72      146.89     19.92 o 
   0   9  15        7.09        4.66     16.60 o 
   1   9  15       21.10       45.36     15.65 o 
   2   9  15      208.68      181.17     17.94 o 
   3   9  15        4.32       55.32     24.34 o 
  -4  10  15       22.35       15.49     15.65 o 
  -3  10  15      109.13      138.33     38.73 o 
  -2  10  15        0.56       11.06     15.65 o 
  -1  10  15       49.06       61.96     15.65 o 
   0  10  15      142.82      188.02     19.92 o 
   1  10  15      310.13      395.69     26.55 o 
   2  10  15       16.69       64.61     16.60 o 
  -3  11  15       81.73       76.94     16.37 o 
  -2  11  15       11.99       30.98     15.65 o 
  -1  11  15        4.15       19.07     17.70 o 
   0  11  15       38.72       64.67     23.24 o 
   1  11  15       75.62      121.71     22.13 o 
  -1  12  15       91.94       92.94     24.34 o 
   0  12  15       12.54       37.62     22.13 o 
   1  12  15        4.39       39.83     19.92 o 
   0 -12  16       14.64      -11.06     28.77 o 
   1 -12  16      130.69      201.37     30.98 o 
   2 -12  16       21.15       37.62     22.13 o 
   3 -12  16       30.32       19.92     22.13 o 
  -1 -11  16      119.85      115.07     26.55 o 
   0 -11  16      371.16      477.99     37.62 o 
   1 -11  16        3.76       17.70     26.55 o 
   2 -11  16      128.10      181.46     28.77 o
[truncated: 29,801 more chars]
